# Supplementary material for: Taxonomic and nomenclatural notes on the genera Themus Motschulsky and Lycocerus Gorham (Coleoptera, Cantharidae)
Source: Zookeys. 2013 Oct 4;(340):1–19. doi: 10.3897/zookeys.340.5470 (PMC3800796; doi:10.3897/zookeys.340.5470)
Supplement: XML Treatment for Themus (s.str.) regalis [file zookeys.340.5470-treatment1.xml]

<!DOCTYPE tp:taxon-treatment
  PUBLIC "-//TaxonX//DTD Taxonomic Treatment Publishing DTD v0 20100105//EN" "tax-treatment-NSO.dtd">
<tp:taxon-treatment xmlns:tp="http://www.plazi.org/taxpub"><tp:treatment-meta><mixed-citation publication-type="journal"><person-group><name><surname>Yang</surname><given-names>Yuxia</given-names></name><name><surname>Kopetz</surname><given-names>Andreas</given-names></name><name><surname>Yang</surname><given-names>Xingke</given-names></name></person-group><article-title>Taxonomic and nomenclatural notes on the genera <italic>Themus</italic> Motschulsky and <italic>Lycocerus</italic> Gorham (Coleoptera, Cantharidae)</article-title><source>Zookeys</source><day>4</day><month>10</month><year>2013</year><volume>2013</volume><issue>340</issue><fpage>1</fpage><lpage>19</lpage><pub-id pub-id-type="doi">10.3897/zookeys.340.5470</pub-id></mixed-citation></tp:treatment-meta><tp:nomenclature><tp:taxon-name>
                        <tp:taxon-name-part taxon-name-part-type="genus">Themus</tp:taxon-name-part>
                        (s.str.)
                        <tp:taxon-name-part taxon-name-part-type="species">regalis</tp:taxon-name-part>
                    </tp:taxon-name><tp:taxon-authority>(Gorham, 1889)</tp:taxon-authority><tp:taxon-status xmlns:xlink="http://www.w3.org/1999/xlink" xlink:type="simple">nom. rest.</tp:taxon-status><tp:nomenclature-citation-list><tp:nomenclature-citation><tp:taxon-name>Telephorus regalis</tp:taxon-name><comment><xref ref-type="bibr" rid="B4">Gorham 1889</xref>: 103. [Synonymized with <italic><tp:taxon-name>Themus imperialis</tp:taxon-name></italic> (Gorham, 1889) by <xref ref-type="bibr" rid="B33">Wittmer 1983a</xref>: 215.]</comment></tp:nomenclature-citation><tp:nomenclature-citation><tp:taxon-name>Telephorus imperialis</tp:taxon-name><comment><xref ref-type="bibr" rid="B4">Gorham 1889</xref>: 102, t. 10, fig. 8. [Primary homonym, preoccupied by <italic><tp:taxon-name>Telephorus imperialis</tp:taxon-name></italic> Redtenbacher, 1867.]</comment></tp:nomenclature-citation><tp:nomenclature-citation><tp:taxon-name>Cantharis imperator</tp:taxon-name><comment><xref ref-type="bibr" rid="B11">Pic 1906</xref>: 81. [Replacement name for <italic><tp:taxon-name>Telephorus imperialis</tp:taxon-name></italic> Gorham, 1889, nec Redtenbacher 1867.]</comment></tp:nomenclature-citation><tp:nomenclature-citation><tp:taxon-name>Themus imperator</tp:taxon-name><comment>: <xref ref-type="bibr" rid="B6">Jacobson 1911</xref>: 675.</comment></tp:nomenclature-citation><tp:nomenclature-citation><tp:taxon-name>Themus regalis</tp:taxon-name><comment>: <xref ref-type="bibr" rid="B6">Jacobson 1911</xref>: 675.</comment></tp:nomenclature-citation><!--PageBreak--><tp:nomenclature-citation><tp:taxon-name>Themus</tp:taxon-name><comment> (s.str.) <italic>imperialis</italic>: <xref ref-type="bibr" rid="B33">Wittmer 1983a</xref>: 215.</comment></tp:nomenclature-citation></tp:nomenclature-citation-list></tp:nomenclature><tp:treatment-sec sec-type="Distribution"><title>Distribution.</title><p>China, Vietnam.</p></tp:treatment-sec><tp:treatment-sec sec-type="Remarks"><title>Remarks.</title><p><italic><tp:taxon-name>Telephorus imperialis</tp:taxon-name></italic> Gorham, 1889 is a primary homonym and preoccupied by <italic><tp:taxon-name>Telephorus imperialis</tp:taxon-name></italic> Redtenbacher, 1867, so the former is permanently invalid (ICZN, 4<sup>th</sup> ed., article 57.2) and should be replaced by the next oldest available name among its synonyms (ICZN, 4<sup>th</sup> ed., article 23.3.5), that is, <italic><tp:taxon-name>Themus</tp:taxon-name></italic> (s.str.) <italic>regalis</italic> (Gorham, 1889) should be restated as the valid name for this species.</p></tp:treatment-sec><ref-list><ref id="B4"><mixed-citation xmlns:xlink="http://www.w3.org/1999/xlink" xlink:type="simple"><person-group><name name-style="western"><surname>Gorham</surname><given-names>HS</given-names></name></person-group> (<year>1889</year>) <article-title>Descriptions of new species and a new genus of Coleoptera of the family Telephoridae.</article-title><source>Proceedings of the Zoological Society</source><volume>1889</volume>: <fpage>96</fpage>-<lpage>111</lpage>.</mixed-citation></ref><ref id="B33"><mixed-citation xmlns:xlink="http://www.w3.org/1999/xlink" xlink:type="simple"><person-group><name name-style="western"><surname>Wittmer</surname><given-names>W</given-names></name></person-group> (<year>1983a</year>) <article-title>Beitrag zur einer Revision der Gattung <italic>Themus</italic> Motsch. Coleoptera: Cantharidae.</article-title><source>Entomologischen Arbeiten aus dem Museum G. Frey</source><volume>31–32</volume>: <fpage>189</fpage>–<lpage>239</lpage>.</mixed-citation></ref><ref id="B11"><mixed-citation xmlns:xlink="http://www.w3.org/1999/xlink" xlink:type="simple"><person-group><name name-style="western"><surname>Pic</surname><given-names>M</given-names></name></person-group> (<year>1906</year>) <article-title>Noms nouveaux et diagnoses de “Cantharini ” (Telephorides) européens et exotiques.</article-title><source>L’ Échange, Revue Linnéenne</source><volume>22</volume>: <fpage>81</fpage>-<lpage>85</lpage>.</mixed-citation></ref><ref id="B6"><mixed-citation xmlns:xlink="http://www.w3.org/1999/xlink" xlink:type="simple"><person-group><name name-style="western"><surname>Jacobson</surname><given-names>GG</given-names></name></person-group> (<year>1911</year>) <article-title>Zhuki Rossii i Zapadnoy Evropy. Rukovodstvo k opredeleniyu zhukov.</article-title> Vypusk <edition>9</edition>. <publisher-name>A. F. Devrjen</publisher-name>, <publisher-loc>St-Pétersburg</publisher-loc>, <fpage>641</fpage>–<lpage>720</lpage>.</mixed-citation></ref></ref-list></tp:taxon-treatment>
