# Supplementary material for: Taxonomic and nomenclatural notes on the genera Themus Motschulsky and Lycocerus Gorham (Coleoptera, Cantharidae)
Source: Zookeys. 2013 Oct 4;(340):1–19. doi: 10.3897/zookeys.340.5470 (PMC3800796; doi:10.3897/zookeys.340.5470)
Supplement: XML Treatment for Themus (s.str.) scutulatus [file zookeys.340.5470-treatment2.xml]

<!DOCTYPE tp:taxon-treatment
  PUBLIC "-//TaxonX//DTD Taxonomic Treatment Publishing DTD v0 20100105//EN" "tax-treatment-NSO.dtd">
<tp:taxon-treatment xmlns:tp="http://www.plazi.org/taxpub"><tp:treatment-meta><mixed-citation publication-type="journal"><person-group><name><surname>Yang</surname><given-names>Yuxia</given-names></name><name><surname>Kopetz</surname><given-names>Andreas</given-names></name><name><surname>Yang</surname><given-names>Xingke</given-names></name></person-group><article-title>Taxonomic and nomenclatural notes on the genera <italic>Themus</italic> Motschulsky and <italic>Lycocerus</italic> Gorham (Coleoptera, Cantharidae)</article-title><source>Zookeys</source><day>4</day><month>10</month><year>2013</year><volume>2013</volume><issue>340</issue><fpage>1</fpage><lpage>19</lpage><pub-id pub-id-type="doi">10.3897/zookeys.340.5470</pub-id></mixed-citation></tp:treatment-meta><tp:nomenclature><tp:taxon-name>
                        <tp:taxon-name-part taxon-name-part-type="genus">Themus</tp:taxon-name-part>
                        (s.str.)
                        <tp:taxon-name-part taxon-name-part-type="species">scutulatus</tp:taxon-name-part>
                    </tp:taxon-name><tp:taxon-authority>Wittmer, 1983</tp:taxon-authority><tp:nomenclature-citation-list><tp:nomenclature-citation><tp:taxon-name>Themus rufoscutus</tp:taxon-name><comment><xref ref-type="bibr" rid="B15">Pic 1926a</xref>: 35. [Secondary homonym, preoccupied by <italic><tp:taxon-name>Themus rufoscutus</tp:taxon-name></italic> (Pic, 1922), originally described in <italic><tp:taxon-name>Cantharis</tp:taxon-name></italic>.]</comment></tp:nomenclature-citation><tp:nomenclature-citation><tp:taxon-name>Themus</tp:taxon-name><comment> (s.str.) <italic>scutulatus</italic><xref ref-type="bibr" rid="B33">Wittmer 1983a</xref>: 208. [Replacement name for <italic><tp:taxon-name>Themus rufoscutus</tp:taxon-name></italic> Pic, 1926, nec <xref ref-type="bibr" rid="B14">Pic 1922</xref>.]</comment></tp:nomenclature-citation><tp:nomenclature-citation><tp:taxon-name>Themus</tp:taxon-name><comment> (s.str.) <italic>hmong</italic><xref ref-type="bibr" rid="B7">Kazantsev 2007</xref>: 54. [Replacement name for <italic><tp:taxon-name>Themus rufoscutus</tp:taxon-name></italic> Pic, 1926, nec <xref ref-type="bibr" rid="B13">Pic 1921</xref> [1922].] syn. n.</comment></tp:nomenclature-citation></tp:nomenclature-citation-list></tp:nomenclature><tp:treatment-sec sec-type="Distribution"><title>Distribution.</title><p>Vietnam.</p></tp:treatment-sec><tp:treatment-sec sec-type="Remarks"><title>Remarks.</title><p>This species was originally described as <italic><tp:taxon-name>Themus rufoscutus</tp:taxon-name></italic> Pic, 1926 (located in Vietnam), which became a junior secondary homonym of <italic><tp:taxon-name>Themus rufoscutus</tp:taxon-name></italic> (Pic, 1922) (located in Yunnan, China) since the taxonomic status of the latter was changed by <xref ref-type="bibr" rid="B33">Wittmer (1983a)</xref>, so the former was replaced by <italic><tp:taxon-name>Themus</tp:taxon-name></italic> (s.str.) <italic>scutulatus</italic> in the latter study. However, this nomenclature change was neglected by <xref ref-type="bibr" rid="B7">Kazantsev (2007)</xref>, so that <italic><tp:taxon-name>Themus rufoscutus</tp:taxon-name></italic> Pic, 1926 was replaced again by <italic><tp:taxon-name>Themus</tp:taxon-name></italic> (s.str.) <italic>hmong</italic>. In the same work (<xref ref-type="bibr" rid="B8">Kazantsev and Brancucci 2007</xref>), the distribution of this species was recorded occurring in both Vietnam and China (Yunnan). Obviously, <italic><tp:taxon-name>Themus</tp:taxon-name></italic> (s.str.) <italic>hmong</italic> is a junior objective synonym of <italic><tp:taxon-name>Themus</tp:taxon-name></italic> (s.str.) <italic>scutulatus</italic> (ICZN, 4<sup>th</sup> ed., article 72.7), which should be restricted to Vietnam and excluded from the Chinese fauna at the moment.</p></tp:treatment-sec><ref-list><ref id="B15"><mixed-citation xmlns:xlink="http://www.w3.org/1999/xlink" xlink:type="simple"><person-group><name name-style="western"><surname>Pic</surname><given-names>M</given-names></name></person-group> (<year>1926a</year>) <article-title>Malacodermes exotiques.</article-title><source>L’Échange, Revue Linnéenne</source><volume>42</volume><comment>[hors-texte](424–426)</comment>: <fpage>21</fpage>–<lpage>36</lpage>.</mixed-citation></ref><ref id="B33"><mixed-citation xmlns:xlink="http://www.w3.org/1999/xlink" xlink:type="simple"><person-group><name name-style="western"><surname>Wittmer</surname><given-names>W</given-names></name></person-group> (<year>1983a</year>) <article-title>Beitrag zur einer Revision der Gattung <italic>Themus</italic> Motsch. Coleoptera: Cantharidae.</article-title><source>Entomologischen Arbeiten aus dem Museum G. Frey</source><volume>31–32</volume>: <fpage>189</fpage>–<lpage>239</lpage>.</mixed-citation></ref><ref id="B14"><mixed-citation xmlns:xlink="http://www.w3.org/1999/xlink" xlink:type="simple"><person-group><name name-style="western"><surname>Pic</surname><given-names>M</given-names></name></person-group> (<year>1922</year>) <article-title>Nouveautés diverses.</article-title><source>Mélanges Exotico-Entomologiques</source><volume>36</volume>: <fpage>1</fpage>-<lpage>32</lpage>.</mixed-citation></ref><ref id="B7"><mixed-citation xmlns:xlink="http://www.w3.org/1999/xlink" xlink:type="simple"><person-group><name name-style="western"><surname>Kazantsev</surname><given-names>SV</given-names></name></person-group> (<year>2007</year>) <article-title>Cantharidae.</article-title> In: <person-group><name name-style="western"><surname>Löbl</surname><given-names>I</given-names></name><name name-style="western"><surname>Smetana</surname><given-names>A</given-names></name></person-group> (<role>Eds</role>) <issue-title>Catalogue of Palaearctic Coleoptera</issue-title>, Vol. <volume>4</volume>. <publisher-name>Apollo Books</publisher-name>, <publisher-loc>Stenstrup</publisher-loc>, <fpage>47</fpage>-<lpage>54</lpage>.</mixed-citation></ref><ref id="B13"><mixed-citation xmlns:xlink="http://www.w3.org/1999/xlink" xlink:type="simple"><person-group><name name-style="western"><surname>Pic</surname><given-names>M</given-names></name></person-group> (<year>1921</year>) <article-title>Nouveautés diverses.</article-title><source>Mélanges Exotico-Entomologiques</source><volume>33</volume>: <fpage>1</fpage>-<lpage>32</lpage>.</mixed-citation></ref><ref id="B8"><mixed-citation xmlns:xlink="http://www.w3.org/1999/xlink" xlink:type="simple"><person-group><name name-style="western"><surname>Kazantsev</surname><given-names>SV</given-names></name><name name-style="western"><surname>Brancucci</surname><given-names>M</given-names></name></person-group> (<year>2007</year>) <article-title>Cantharidae.</article-title> In: <person-group><name name-style="western"><surname>Löbl</surname><given-names>I</given-names></name><name name-style="western"><surname>Smetana</surname><given-names>A</given-names></name></person-group> (<role>Eds</role>) <issue-title>Catalogue of Palaearctic Coleoptera</issue-title>, Vol. <volume>4</volume>. <publisher-name>Apollo Books</publisher-name>, <publisher-loc>Stenstrup</publisher-loc>, <fpage>234</fpage>-<lpage>298</lpage>.</mixed-citation></ref></ref-list></tp:taxon-treatment>
