# Supplementary material for: Taxonomic and nomenclatural notes on the genera Themus Motschulsky and Lycocerus Gorham (Coleoptera, Cantharidae)
Source: Zookeys. 2013 Oct 4;(340):1–19. doi: 10.3897/zookeys.340.5470 (PMC3800796; doi:10.3897/zookeys.340.5470)
Supplement: XML Treatment for Themus (Telephorops) coelestis [file zookeys.340.5470-treatment3.xml]

<!DOCTYPE tp:taxon-treatment
  PUBLIC "-//TaxonX//DTD Taxonomic Treatment Publishing DTD v0 20100105//EN" "tax-treatment-NSO.dtd">
<tp:taxon-treatment xmlns:tp="http://www.plazi.org/taxpub"><tp:treatment-meta><mixed-citation publication-type="journal"><person-group><name><surname>Yang</surname><given-names>Yuxia</given-names></name><name><surname>Kopetz</surname><given-names>Andreas</given-names></name><name><surname>Yang</surname><given-names>Xingke</given-names></name></person-group><article-title>Taxonomic and nomenclatural notes on the genera <italic>Themus</italic> Motschulsky and <italic>Lycocerus</italic> Gorham (Coleoptera, Cantharidae)</article-title><source>Zookeys</source><day>4</day><month>10</month><year>2013</year><volume>2013</volume><issue>340</issue><fpage>1</fpage><lpage>19</lpage><pub-id pub-id-type="doi">10.3897/zookeys.340.5470</pub-id></mixed-citation></tp:treatment-meta><tp:nomenclature><tp:taxon-name>
                        <tp:taxon-name-part taxon-name-part-type="genus">Themus</tp:taxon-name-part>
                        (<tp:taxon-name-part taxon-name-part-type="subgenus">Telephorops</tp:taxon-name-part>)
                        <tp:taxon-name-part taxon-name-part-type="species">coelestis</tp:taxon-name-part>
                        <object-id xmlns:xlink="http://www.w3.org/1999/xlink" xlink:type="simple">http://species-id.net/wiki/Themus_coelestis</object-id>
                    </tp:taxon-name><tp:taxon-authority>(Gorham, 1889)</tp:taxon-authority><tp:nomenclature-citation-list><tp:nomenclature-citation><tp:taxon-name>Telephorus coelestis</tp:taxon-name><comment><xref ref-type="bibr" rid="B4">Gorham 1889</xref>: 104, t. 10, fig. 7.</comment></tp:nomenclature-citation><tp:nomenclature-citation><tp:taxon-name>Themus coelestis</tp:taxon-name><comment>: <xref ref-type="bibr" rid="B6">Jacobson 1911</xref>: 675.</comment></tp:nomenclature-citation><tp:nomenclature-citation><tp:taxon-name>Themus rugosus</tp:taxon-name><comment><xref ref-type="bibr" rid="B17">Pic 1929</xref>: 8. [Synonymized by <xref ref-type="bibr" rid="B33">Wittmer 1983a</xref>: 197.]</comment></tp:nomenclature-citation><tp:nomenclature-citation><tp:taxon-name>Themus (Telephorops) coelestis</tp:taxon-name><comment>: <xref ref-type="bibr" rid="B33">Wittmer 1983a</xref>: 197, figs. 1, 59.</comment></tp:nomenclature-citation><tp:nomenclature-citation><tp:taxon-name>Themus violetipennis</tp:taxon-name><comment><xref ref-type="bibr" rid="B25">Wang and Yang 1992</xref>: 265, fig 2.</comment></tp:nomenclature-citation><tp:nomenclature-citation><tp:taxon-name>Themus</tp:taxon-name><comment> (s.str.) <italic>violetipennis</italic>: <xref ref-type="bibr" rid="B24">Švihla 2008</xref>: 186. syn. n.</comment></tp:nomenclature-citation></tp:nomenclature-citation-list></tp:nomenclature><tp:treatment-sec sec-type="Type material examined"><title>Type material examined.</title><!--PageBreak--><p><italic><tp:taxon-name>Telephorus coelestis</tp:taxon-name></italic>: Lectotype ♂ (NHMB): without locality information, [h]“coelestis ♂”, [h]“♂”, [h]“Themus \ (Telephorops) \ coelestis \ (Gorh.) \ det. W. Wittmer”, [h]“Type”, [p]“LECTOTYPUS”, [p]“Naturhist. \ Museum Basel \ coll. W. Wittmer”, [p]“CANTHARIDAE \ CANTH00001277”. Paralectotype: 1♀ (MNHN): [p]“Kiukiang \ June, 1887 \ A. E. Pratt”, [h]“coelestis \ Gorh.”, [h]“Themus \ (Telephorops) \ coelestis \ (Gorh.) \ det. W. Wittmer”, [h]“TYPE”, [p]“PARALECTOTYPUS”.</p><p><italic><tp:taxon-name>Themus rugosus</tp:taxon-name></italic>: Holotype ♀ (MNHN): [h]“Fokien”, [h]“Themus \ rugosus \ n. sp.”, [h]“Themus \ (Telephorops) \ coelestis \ (Gorh.) \ det. W. Wittmer”, [h]“type”, [p]“TYPE”.</p></tp:treatment-sec><tp:treatment-sec sec-type="Neotype designation"><title>Neotype designation.</title><p><italic><tp:taxon-name>Themus violetipennis</tp:taxon-name></italic>: Neotype ♀ (here designated, IZAS): “湖南永顺杉木河林场 \ 600m \ 中国科学院” [Hunan, Yongshun, Shanmuhe forestry station \ 600m], “1988.VIII.4 \ 采集者：王书永” [4.VIII.1988 \ leg. Shu-Yong Wang].</p></tp:treatment-sec><tp:treatment-sec sec-type="Additional material examined"><title>Additional material examined.</title><p>CHINA: Shaanxi: 2♀♀ (IZAS): Foping, 16.VIII.2007, leg. Yu-Xia Yang. Gansu: 1♂ (IZAS): Kangxian, Baiyunshan, 1250–1750m, 12.VII.1998, leg. Shu-Yong Wang; 1♀ (IZAS): Kangxian, Heimaguan, 1450–1550m, 13.VII.1998, leg. De-Cheng Yuan. Henan: 1♂ (IZAS): Jigongshan, 700m, 14.VII.2001, leg. Si-Qin Ge; 1♀ (IZAS): Tongbaishan, 500m, 16.VII.2001, leg. Si-Qin Ge; 1♀ (IZAS): Neixiang, Baoyunman, 21.VII.2001, leg. Fu-Qiang Chen. Anhui: 2♂♂ (NHMB): “Dabieshan, 65km SW Huoshan, 1400m, 21.–24.VI.1995, leg. Bolm”. Zhejiang: 1♀ (IZAS): Xitianmushan, 23.VI.1998, leg. Ming-Shui Zhao. Hubei: 1♂, 1♀ (NHMB): “Hupeh, Lichuan Distr., Suisapa, 1000m, 22.VII.1948, Gressitt&amp;Djou Collra”; 1♂ (NHMB): same data, 24.VII.1948; 1♂ (NHMB): same data, 29.VII.1948; 2♂♂, 1♀ (NHMB): same data, 31.VII.1948; 1♂, 1♀ (NHMB): same data, 4.VIII.1948; 1♂ (IZAS): Hefeng, Fenshuiling, 1400m, 1.VIII.1981, leg. Long-Long Yang; 1♀ (IZAS): Hefeng, Shayuan, 30.VII.1989, leg. Shu-Yong Wang. Jiangxi: 1♂ (IZAS): Jiulianshan, Huangniushi, 19.VI.1975, leg. You-Wei Zhang; 1♀ (IZAS): Longnan, Jiulianshan, 17.VI.1975, leg. You-Wei Zhang. Hunan: 1♂, 1♀ (NHMB): “Yon-ping, 12.VI.1917”; 1♂ (NHMB): same data, “Yon-ping, 14.VI.1917”; 1♂ (IZAS): Sangzhi, Tianpingshan, 700–1450m, 14.VIII.1988, leg. Shu-Yong Wang. Fujian: 1♂ (IZAS): Chong’an, Xingcun, Xianfengling, 1170m, 14.VII.1960, leg. Cheng-Lin Ma; 1♀ (IZAS): Dehua, Chengguan, 510–550m, 1.VI.1960, leg. Fu-Ji Pu; 11 spec. (NHMB): “Fukien, Kuatun, 15.VIII.1946, Tschung-Sen leg.”; 5 spec. (NHMB): “Kuatun, 26.VII.1946”; 6 spec. (NHMB): same data, 11.VII.1946; 5 spec. (NHMB): same data, 16.VIII.1946; 4 spec. (NHMB): same data, 18.IX.1946. Hainan: 1♀ (IZAS): Wanning, 10m, 9.VI.1960, leg. Chang-Qing Li. Guangxi: 1♂ (IZAS): Longsheng, Tianpingshan, 740m, 17.VI.1963, leg. Shu-Yong Wang; 1♀ (IZAS): Maoershan, Tongmujiang, 800m, 15.VII.1985, leg. Su-Bai Liao. Sichuan: 1♂, 1♀ (IZAS): Youyang, 780m, 15.VII.1989, leg. Shu-Yong Wang. Guizhou: 1♂ (NHMB): “Kouy-Tchéou”; 1♂ (IZAS): Fanjingshan, Huguosi, 1350m, 3.VIII.2001, leg. Qiong-Zhang Song; 1♀ (IZAS): Fanjingshan, Huixiangping, 1600m, 2.VIII.2001, leg. Kang-Zhen Dong.</p></tp:treatment-sec><tp:treatment-sec sec-type="Distribution"><title>Distribution.</title><p>China (Shaanxi, Gansu, Henan, Anhui, Zhejiang, Hubei, Jiangxi, Hunan, Fujian, Hainan, Guangxi, Sichuan, Guizhou).</p><!--PageBreak--></tp:treatment-sec><tp:treatment-sec sec-type="Remarks"><title>Remarks.</title><p>According to the original publication, the types of <italic><tp:taxon-name>Themus violetipennis</tp:taxon-name></italic> Wang &amp; Yang, 1992 were deposited in the IZAS and China Agriculture University, Beijing, China (CAUB), but our search of the types in the two Chinese museums have been long, repeated and with no results. The original description of <italic><tp:taxon-name>Themus violetipennis</tp:taxon-name></italic> was in accord with the standard of that time but insufficient considering the present level, and neotype allows us to satisfy a better comparision. Fortunately, a female specimen, which was collected at the same locality and date as that of one paratype designated by <xref ref-type="bibr" rid="B25">Wang and Yang (1992)</xref>, was found in IZAS during our study. Its morphological characters are consistent with the original description, so it is designated as the neotype here, in order to clarify the taxonomic status of this species (ICZN, 4<sup>th</sup>, article 75.3). Furthermore, a careful examination of the types shows that <italic><tp:taxon-name>Themus violetipennis</tp:taxon-name></italic> Wang &amp; Yang, 1992 is a junior synonym of <italic><tp:taxon-name>Themus (Telephorops) coelestis</tp:taxon-name></italic> (Gorham, 1889), which is widely distributed in China based on the data from a large series of examined specimens.</p></tp:treatment-sec><ref-list><ref id="B4"><mixed-citation xmlns:xlink="http://www.w3.org/1999/xlink" xlink:type="simple"><person-group><name name-style="western"><surname>Gorham</surname><given-names>HS</given-names></name></person-group> (<year>1889</year>) <article-title>Descriptions of new species and a new genus of Coleoptera of the family Telephoridae.</article-title><source>Proceedings of the Zoological Society</source><volume>1889</volume>: <fpage>96</fpage>-<lpage>111</lpage>.</mixed-citation></ref><ref id="B6"><mixed-citation xmlns:xlink="http://www.w3.org/1999/xlink" xlink:type="simple"><person-group><name name-style="western"><surname>Jacobson</surname><given-names>GG</given-names></name></person-group> (<year>1911</year>) <article-title>Zhuki Rossii i Zapadnoy Evropy. Rukovodstvo k opredeleniyu zhukov.</article-title> Vypusk <edition>9</edition>. <publisher-name>A. F. Devrjen</publisher-name>, <publisher-loc>St-Pétersburg</publisher-loc>, <fpage>641</fpage>–<lpage>720</lpage>.</mixed-citation></ref><ref id="B17"><mixed-citation xmlns:xlink="http://www.w3.org/1999/xlink" xlink:type="simple"><person-group><name name-style="western"><surname>Pic</surname><given-names>M</given-names></name></person-group> (<year>1929</year>) <article-title>Coléoptères exotiques en partie nouveaux (Suite).</article-title><source>L’Échange</source>, Revue Linnéenne <volume>45</volume>: <fpage>7</fpage>-<lpage>8</lpage>.</mixed-citation></ref><ref id="B33"><mixed-citation xmlns:xlink="http://www.w3.org/1999/xlink" xlink:type="simple"><person-group><name name-style="western"><surname>Wittmer</surname><given-names>W</given-names></name></person-group> (<year>1983a</year>) <article-title>Beitrag zur einer Revision der Gattung <italic>Themus</italic> Motsch. Coleoptera: Cantharidae.</article-title><source>Entomologischen Arbeiten aus dem Museum G. Frey</source><volume>31–32</volume>: <fpage>189</fpage>–<lpage>239</lpage>.</mixed-citation></ref><ref id="B25"><mixed-citation xmlns:xlink="http://www.w3.org/1999/xlink" xlink:type="simple"><person-group><name name-style="western"><surname>Wang</surname><given-names>S-J</given-names></name><name name-style="western"><surname>Yang</surname><given-names>J-K</given-names></name></person-group> (<year>1992</year>) <article-title>Coleoptera: Cantharidae.</article-title> In: <person-group><name name-style="western"><surname>Huang</surname><given-names>F-S</given-names></name></person-group> (<role>Ed</role>) <issue-title>Insects of Wuling mountains area, SW China.</issue-title><source>Science Press, Beijing</source>: <fpage>264</fpage>-<lpage>267</lpage>. <comment>[in Chinese]</comment></mixed-citation></ref><ref id="B24"><mixed-citation xmlns:xlink="http://www.w3.org/1999/xlink" xlink:type="simple"><person-group><name name-style="western"><surname>Švihla</surname><given-names>V</given-names></name></person-group> (<year>2008</year>) <article-title>Redescription of the subgenera of the genus <italic>Themus</italic> Motschulsky, 1858, with description of five new species (Coleoptera: Cantharidae).</article-title><source>Veröffentlichungen des Naturkundemuseums Erfurt</source><volume>27</volume>: <fpage>183</fpage>-<lpage>190</lpage>.</mixed-citation></ref></ref-list></tp:taxon-treatment>
