# Supplementary material for: Taxonomic and nomenclatural notes on the genera Themus Motschulsky and Lycocerus Gorham (Coleoptera, Cantharidae)
Source: Zookeys. 2013 Oct 4;(340):1–19. doi: 10.3897/zookeys.340.5470 (PMC3800796; doi:10.3897/zookeys.340.5470)
Supplement: XML Treatment for Themus (Telephorops) uniformis [file zookeys.340.5470-treatment4.xml]

<!DOCTYPE tp:taxon-treatment
  PUBLIC "-//TaxonX//DTD Taxonomic Treatment Publishing DTD v0 20100105//EN" "tax-treatment-NSO.dtd">
<tp:taxon-treatment xmlns:tp="http://www.plazi.org/taxpub"><tp:treatment-meta><mixed-citation publication-type="journal"><person-group><name><surname>Yang</surname><given-names>Yuxia</given-names></name><name><surname>Kopetz</surname><given-names>Andreas</given-names></name><name><surname>Yang</surname><given-names>Xingke</given-names></name></person-group><article-title>Taxonomic and nomenclatural notes on the genera <italic>Themus</italic> Motschulsky and <italic>Lycocerus</italic> Gorham (Coleoptera, Cantharidae)</article-title><source>Zookeys</source><day>4</day><month>10</month><year>2013</year><volume>2013</volume><issue>340</issue><fpage>1</fpage><lpage>19</lpage><pub-id pub-id-type="doi">10.3897/zookeys.340.5470</pub-id></mixed-citation></tp:treatment-meta><tp:nomenclature><tp:taxon-name>
                        <tp:taxon-name-part taxon-name-part-type="genus">Themus</tp:taxon-name-part>
                        (<tp:taxon-name-part taxon-name-part-type="subgenus">Telephorops</tp:taxon-name-part>)
                        <tp:taxon-name-part taxon-name-part-type="species">uniformis</tp:taxon-name-part>
                    </tp:taxon-name><tp:taxon-authority>Wittmer, 1983</tp:taxon-authority><tp:taxon-status xmlns:xlink="http://www.w3.org/1999/xlink" xlink:type="simple">stat. n.</tp:taxon-status><xref ref-type="fig" rid="F1">Figs 1–2</xref><tp:nomenclature-citation-list><tp:nomenclature-citation><tp:taxon-name>Themus</tp:taxon-name><comment> (s.str.) <italic>bitinctus uniformis</italic><xref ref-type="bibr" rid="B33">Wittmer 1983a</xref>: 218, fig. 30.</comment></tp:nomenclature-citation><tp:nomenclature-citation><tp:taxon-name>Themus</tp:taxon-name><comment> (s.str.) <italic>cribripennis</italic><xref ref-type="bibr" rid="B34">Wittmer 1983b</xref>: 151, figs. 46, 49.</comment></tp:nomenclature-citation><tp:nomenclature-citation><tp:taxon-name>Themus (Telephorops) bitinctus uniformis</tp:taxon-name><comment>: <xref ref-type="bibr" rid="B24">Švihla 2008</xref>: 187.</comment></tp:nomenclature-citation><tp:nomenclature-citation><tp:taxon-name>Themus (Telephorops) cribripennis</tp:taxon-name><comment>: <xref ref-type="bibr" rid="B24">Švihla 2008</xref>: 187. syn. n.</comment></tp:nomenclature-citation></tp:nomenclature-citation-list></tp:nomenclature><tp:treatment-sec sec-type="Type material examined"><title>Type material examined.</title><p><italic><tp:taxon-name>Themus</tp:taxon-name></italic> (s.str.) <italic>bitinctus uniformis</italic>: Holotype ♂ (NHMB): [p]“Yen-ping, China \ VII.21. 1917 \ Ac. 5148”, [h]“bitinctus \ uniformis”, [p]“HOLOTYPUS”, [p]“Naturhist. \ Museum Basel \ coll. W. Wittmer”, [p]“CANTHARIDAE \ CANTH00000449”.</p><p><italic><tp:taxon-name>Themus</tp:taxon-name></italic> (s.str.) <italic>cribripennis</italic>: Holotype ♂ (MNHN): [p]“Taihorinsho \ Formosa \ Sauter, VIII_ 7_09”, [h]“Cantharis \ davidis Fairm.”, [h]“Themus (s.str.) \ cribripennis \ Wittm. \ det. W. Wittmer”, [p]“HOLOTYPUS”, [h]“136”. Paratype: 1♀ (NHMB): [p]“Suisharyo \ Formosa \ H. Sauter, X.1911”, [h]“Themus s.str. \ cribripennis \ Wittm. \ det. W. Wittmer”, [p]“PARATYPUS”, [p]“CANTHARIDAE \ CANTH00002654”.</p><fig id="F1" position="float" orientation="portrait"><label>Figures 1–9.</label><caption><p>Habitus, dorsal view <bold>1</bold> Holotype of <italic><tp:taxon-name>Themus</tp:taxon-name></italic> (s.str.) <italic>bitinctus uniformis</italic> Wittmer, 1983 <bold>2</bold> Holotype of <italic><tp:taxon-name>Themus</tp:taxon-name></italic> (s.str.) <italic>cribripennis</italic> Wittmer, 1983 <bold>3</bold> Holotype of <italic><tp:taxon-name>Themus licenti</tp:taxon-name></italic> Pic, 1938 <bold>4</bold> Holotype of <italic><tp:taxon-name>Telephorus coriaceipennis</tp:taxon-name></italic> Fairmaire, 1889 <bold>5</bold> Lectotype of <italic><tp:taxon-name>Podabrus aenescens</tp:taxon-name></italic> Fairmaire, 1889 <bold>6</bold> Holotype of <italic><tp:taxon-name>Cantharis tcheonana</tp:taxon-name></italic> Pic, 1922 <bold>7</bold> Holotype of <italic><tp:taxon-name>Athemus (Isathemus) bilineatus</tp:taxon-name></italic> Wittmer, 1995<bold>8</bold> Holotype of <italic><tp:taxon-name>Athemus</tp:taxon-name></italic> (s.str.) <italic>amplus</italic> Wittmer, 1995 <bold>9</bold> Holotype of <italic><tp:taxon-name>Telephorus dimidiaticrus</tp:taxon-name></italic> Fairmaire, 1889. <bold>1–2, 5, 7–8, 9</bold> male <bold>3–4, 6</bold> female.</p></caption><graphic xmlns:xlink="http://www.w3.org/1999/xlink" xlink:href="ZooKeys-340-001-g001.jpg" position="float" orientation="portrait" xlink:type="simple"/></fig></tp:treatment-sec><tp:treatment-sec sec-type="Distribution"><title>Distribution.</title><p>China (Fujian, Taiwan).</p></tp:treatment-sec><tp:treatment-sec sec-type="Remarks"><title>Remarks.</title><p>Having examined the holotypes of <italic><tp:taxon-name>Themus cribripennis</tp:taxon-name></italic> Wittmer, 1983b and <italic><tp:taxon-name>Themus bitinctus uniformis</tp:taxon-name></italic> Wittmer, 1983a, we were unable to find differences justifying their separation, which has led us to consider all the examined specimens of both nominal species to be conspecific. Therefore, we synonymized <italic><tp:taxon-name>Themus cribripennis</tp:taxon-name></italic> under <italic><tp:taxon-name>Themus bitinctus uniformis</tp:taxon-name></italic>. Furthermore, <italic><tp:taxon-name>Themus bitinctus uniformis</tp:taxon-name></italic> should be upgraded to the specific rank, because it is obviously different from <italic><tp:taxon-name>Themus bitinctus</tp:taxon-name></italic> Wittmer, 1982 (located in Vietnam) in the aedeagus, except the difference in the elytra coloration from the latter.</p><!--PageBreak--><!--PageBreak--></tp:treatment-sec><ref-list><ref id="B33"><mixed-citation xmlns:xlink="http://www.w3.org/1999/xlink" xlink:type="simple"><person-group><name name-style="western"><surname>Wittmer</surname><given-names>W</given-names></name></person-group> (<year>1983a</year>) <article-title>Beitrag zur einer Revision der Gattung <italic>Themus</italic> Motsch. Coleoptera: Cantharidae.</article-title><source>Entomologischen Arbeiten aus dem Museum G. Frey</source><volume>31–32</volume>: <fpage>189</fpage>–<lpage>239</lpage>.</mixed-citation></ref><ref id="B34"><mixed-citation xmlns:xlink="http://www.w3.org/1999/xlink" xlink:type="simple"><person-group><name name-style="western"><surname>Wittmer</surname><given-names>W</given-names></name></person-group> (<year>1983b</year>) <article-title>Die Familie Cantharidae (Col.) auf Taiwan (2. Teil).</article-title><source>Entomological Review of Japan</source><volume>38</volume>(<issue>2</issue>): <fpage>147</fpage>-<lpage>172</lpage>.</mixed-citation></ref><ref id="B24"><mixed-citation xmlns:xlink="http://www.w3.org/1999/xlink" xlink:type="simple"><person-group><name name-style="western"><surname>Švihla</surname><given-names>V</given-names></name></person-group> (<year>2008</year>) <article-title>Redescription of the subgenera of the genus <italic>Themus</italic> Motschulsky, 1858, with description of five new species (Coleoptera: Cantharidae).</article-title><source>Veröffentlichungen des Naturkundemuseums Erfurt</source><volume>27</volume>: <fpage>183</fpage>-<lpage>190</lpage>.</mixed-citation></ref></ref-list></tp:taxon-treatment>
