# Supplementary material for: Taxonomic and nomenclatural notes on the genera Themus Motschulsky and Lycocerus Gorham (Coleoptera, Cantharidae)
Source: Zookeys. 2013 Oct 4;(340):1–19. doi: 10.3897/zookeys.340.5470 (PMC3800796; doi:10.3897/zookeys.340.5470)
Supplement: XML Treatment for Themus (Haplothemus) licenti [file zookeys.340.5470-treatment5.xml]

<!DOCTYPE tp:taxon-treatment
  PUBLIC "-//TaxonX//DTD Taxonomic Treatment Publishing DTD v0 20100105//EN" "tax-treatment-NSO.dtd">
<tp:taxon-treatment xmlns:tp="http://www.plazi.org/taxpub"><tp:treatment-meta><mixed-citation publication-type="journal"><person-group><name><surname>Yang</surname><given-names>Yuxia</given-names></name><name><surname>Kopetz</surname><given-names>Andreas</given-names></name><name><surname>Yang</surname><given-names>Xingke</given-names></name></person-group><article-title>Taxonomic and nomenclatural notes on the genera <italic>Themus</italic> Motschulsky and <italic>Lycocerus</italic> Gorham (Coleoptera, Cantharidae)</article-title><source>Zookeys</source><day>4</day><month>10</month><year>2013</year><volume>2013</volume><issue>340</issue><fpage>1</fpage><lpage>19</lpage><pub-id pub-id-type="doi">10.3897/zookeys.340.5470</pub-id></mixed-citation></tp:treatment-meta><tp:nomenclature><tp:taxon-name>
                        <tp:taxon-name-part taxon-name-part-type="genus">Themus</tp:taxon-name-part>
                        (<tp:taxon-name-part taxon-name-part-type="subgenus">Haplothemus</tp:taxon-name-part>)
                        <tp:taxon-name-part taxon-name-part-type="species">licenti</tp:taxon-name-part>
                    </tp:taxon-name><tp:taxon-authority>Pic, 1938</tp:taxon-authority><tp:taxon-status xmlns:xlink="http://www.w3.org/1999/xlink" xlink:type="simple">stat. rev.</tp:taxon-status><xref ref-type="fig" rid="F1">Fig. 3</xref><tp:nomenclature-citation-list><tp:nomenclature-citation><tp:taxon-name>Themus licenti</tp:taxon-name><comment><xref ref-type="bibr" rid="B19">Pic 1938a</xref>: 161. [Synonymized with <italic><tp:taxon-name>Themus coriaceipennis</tp:taxon-name></italic> (Fairmaire, 1889) by <xref ref-type="bibr" rid="B33">Wittmer 1983a</xref>: 224.]</comment></tp:nomenclature-citation><tp:nomenclature-citation><tp:taxon-name>Themus coriaceipennis</tp:taxon-name><comment> (Fairmaire, 1889): <xref ref-type="bibr" rid="B33">Wittmer 1983a</xref>: 224, figs 43, 111. [Misidentification.]</comment></tp:nomenclature-citation></tp:nomenclature-citation-list></tp:nomenclature><tp:treatment-sec sec-type="Type material examined"><title>Type material examined.</title><p><italic><tp:taxon-name>Themus licenti</tp:taxon-name></italic>: Holotype ♀ (MNHN): [p]“CHANSI. S.O. \ 22.VII.35”, [p]“HO CHAN \ 2,255m”, [h]“Themus \ licenti n. sp.”, [h]“Themus (s.str.) \ coriaceipennis \ (Fairm.) \ det. W. Wittmer”, [p]“HOLOTYPUS”.</p><p><italic><tp:taxon-name>Telephorus coriaceipennis</tp:taxon-name></italic>: Holotype ♀ (MNHN): [p]“Thibet \ Tàtsiénloù \ M. F. Biet”, [h]“Telephorus \ coriaceipennis \ n. sp.”, [h]“Themus (s.str.) \ coriaceipennis \ (Fairm.) \ det. W. Wittmer”, [p]“HOLOTYPUS”.</p></tp:treatment-sec><tp:treatment-sec sec-type="Additional material examined"><title>Additional material examined.</title><p>CHINA: Henan: 1♂, 1♀ (IZAS): Lushi, Jihe forestry station, 1200m, 20.VII.2001, leg. Kang-Zhen Dong. Sichuan: 5♂♂, 1♀ (NHMB): “Szechuen, Yao Gi, nr Mupin, 7400ft., 15.VII.1929, D. C. Graham”; 1♂, 1♀ (NHMB): “Mu San Tsai, 10km NW Weichow, 8700ft., 26.–28.VI.1933, D. C. Graham”; 1♂, 1♀ (IZAS): Luding, Xinxing, Yanzigou, 1560m, 7.VIII.2004, leg. Ming Bai.</p></tp:treatment-sec><tp:treatment-sec sec-type="Distribution"><title>Distribution.</title><p>China (Henan, Shaanxi, Sichuan).</p></tp:treatment-sec><tp:treatment-sec sec-type="Remarks"><title>Remarks.</title><p><italic><tp:taxon-name>Themus licenti</tp:taxon-name></italic> Pic, 1938a was synonymized with <italic><tp:taxon-name>Themus coriaceipennis</tp:taxon-name></italic> (Fairmaire, 1889) by <xref ref-type="bibr" rid="B33">Wittmer (1983a)</xref>. However, examination of the holotypes of both nominal species shows that they are different species. <italic><tp:taxon-name>Themus licenti</tp:taxon-name></italic> is obviously different from <italic><tp:taxon-name>Themus coriaceipennis</tp:taxon-name></italic> in the following characters: head (<xref ref-type="fig" rid="F1">Fig. 3</xref>) width across eyes wider than anterior margin of pronotum, pronotum reddish brown with a large black marking in middle, abdominal sternite VIII of female (see <xref ref-type="bibr" rid="B33">Wittmer 1983a</xref>: fig. 111) deeply concaved on both sides of the middle emargination of posterior margin; while in <italic><tp:taxon-name>Themus coriaceipennis</tp:taxon-name></italic> (<xref ref-type="fig" rid="F1">Fig. 4</xref>), head width across eyes narrower than anterior margin of pronotum, pronotum uniformly dark brown, without any black marking, abdominal sternite VIII of female (<xref ref-type="fig" rid="F3">Fig. 22</xref>) slightly concaved on both sides of the middle emargination of posterior margin. Therefore, we suggest <italic><tp:taxon-name>Themus licenti</tp:taxon-name></italic> Pic, 1938a be resurrected from synonymy with <italic><tp:taxon-name>Themus coriaceipennis</tp:taxon-name></italic> (Fairmaire, 1889).</p></tp:treatment-sec><tp:treatment-sec><!--Section generated to contain objects referenced in tp:taxon-treatment.--><fig id="F1" position="float" orientation="portrait"><label>Figures 1–9.</label><caption><p>Habitus, dorsal view <bold>1</bold> Holotype of <italic><tp:taxon-name>Themus</tp:taxon-name></italic> (s.str.) <italic>bitinctus uniformis</italic> Wittmer, 1983 <bold>2</bold> Holotype of <italic><tp:taxon-name>Themus</tp:taxon-name></italic> (s.str.) <italic>cribripennis</italic> Wittmer, 1983 <bold>3</bold> Holotype of <italic><tp:taxon-name>Themus licenti</tp:taxon-name></italic> Pic, 1938 <bold>4</bold> Holotype of <italic><tp:taxon-name>Telephorus coriaceipennis</tp:taxon-name></italic> Fairmaire, 1889 <bold>5</bold> Lectotype of <italic><tp:taxon-name>Podabrus aenescens</tp:taxon-name></italic> Fairmaire, 1889 <bold>6</bold> Holotype of <italic><tp:taxon-name>Cantharis tcheonana</tp:taxon-name></italic> Pic, 1922 <bold>7</bold> Holotype of <italic><tp:taxon-name>Athemus (Isathemus) bilineatus</tp:taxon-name></italic> Wittmer, 1995<bold>8</bold> Holotype of <italic><tp:taxon-name>Athemus</tp:taxon-name></italic> (s.str.) <italic>amplus</italic> Wittmer, 1995 <bold>9</bold> Holotype of <italic><tp:taxon-name>Telephorus dimidiaticrus</tp:taxon-name></italic> Fairmaire, 1889. <bold>1–2, 5, 7–8, 9</bold> male <bold>3–4, 6</bold> female.</p></caption><graphic xmlns:xlink="http://www.w3.org/1999/xlink" xlink:href="ZooKeys-340-001-g001.jpg" position="float" orientation="portrait" xlink:type="simple"/></fig><fig id="F3" position="float" orientation="portrait"><label>Figures 16–23.</label><caption><p><bold>16-21</bold> Aedeagus (<bold>16, 19</bold> ventral view <bold>17, 20</bold> dorsal view <bold>18, 21</bold> lateral view) <bold>22–23</bold> female abdominal sternite VIII, ventral view <bold>16–18</bold> <italic><tp:taxon-name>Themus (Haplothemus) licenti</tp:taxon-name></italic> Pic, 1938 <bold>19–21, 23</bold> <italic><tp:taxon-name>Lycocerus dimidiaticrus</tp:taxon-name></italic> (Fairmaire, 1889) <bold>22</bold> <italic><tp:taxon-name>Themus (Haplothemus) coriaceipennis</tp:taxon-name></italic> (Fairmaire, 1889). Scale bars: 1 mm.</p></caption><graphic xmlns:xlink="http://www.w3.org/1999/xlink" xlink:href="ZooKeys-340-001-g003.jpg" position="float" orientation="portrait" xlink:type="simple"/></fig></tp:treatment-sec><ref-list><ref id="B19"><mixed-citation xmlns:xlink="http://www.w3.org/1999/xlink" xlink:type="simple"><person-group><name name-style="western"><surname>Pic</surname><given-names>M</given-names></name></person-group> (<year>1938a</year>) Malacodermes exotiques. <source>L’Échange</source>, Revue Linnéenne <volume>54</volume><comment>[hors-texte](472–474)</comment>: <fpage>161</fpage>–<lpage>164</lpage>.</mixed-citation></ref><ref id="B33"><mixed-citation xmlns:xlink="http://www.w3.org/1999/xlink" xlink:type="simple"><person-group><name name-style="western"><surname>Wittmer</surname><given-names>W</given-names></name></person-group> (<year>1983a</year>) <article-title>Beitrag zur einer Revision der Gattung <italic>Themus</italic> Motsch. Coleoptera: Cantharidae.</article-title><source>Entomologischen Arbeiten aus dem Museum G. Frey</source><volume>31–32</volume>: <fpage>189</fpage>–<lpage>239</lpage>.</mixed-citation></ref></ref-list></tp:taxon-treatment>
