# Supplementary material for: Taxonomic and nomenclatural notes on the genera Themus Motschulsky and Lycocerus Gorham (Coleoptera, Cantharidae)
Source: Zookeys. 2013 Oct 4;(340):1–19. doi: 10.3897/zookeys.340.5470 (PMC3800796; doi:10.3897/zookeys.340.5470)
Supplement: XML Treatment for Lycocerus aenescens [file zookeys.340.5470-treatment6.xml]

<!DOCTYPE tp:taxon-treatment
  PUBLIC "-//TaxonX//DTD Taxonomic Treatment Publishing DTD v0 20100105//EN" "tax-treatment-NSO.dtd">
<tp:taxon-treatment xmlns:tp="http://www.plazi.org/taxpub"><tp:treatment-meta><mixed-citation publication-type="journal"><person-group><name><surname>Yang</surname><given-names>Yuxia</given-names></name><name><surname>Kopetz</surname><given-names>Andreas</given-names></name><name><surname>Yang</surname><given-names>Xingke</given-names></name></person-group><article-title>Taxonomic and nomenclatural notes on the genera <italic>Themus</italic> Motschulsky and <italic>Lycocerus</italic> Gorham (Coleoptera, Cantharidae)</article-title><source>Zookeys</source><day>4</day><month>10</month><year>2013</year><volume>2013</volume><issue>340</issue><fpage>1</fpage><lpage>19</lpage><pub-id pub-id-type="doi">10.3897/zookeys.340.5470</pub-id></mixed-citation></tp:treatment-meta><tp:nomenclature><tp:taxon-name>
                        <tp:taxon-name-part taxon-name-part-type="genus">Lycocerus</tp:taxon-name-part>
                        <tp:taxon-name-part taxon-name-part-type="species">aenescens</tp:taxon-name-part>
                        <object-id xmlns:xlink="http://www.w3.org/1999/xlink" xlink:type="simple">http://species-id.net/wiki/Lycocerus_aenescens</object-id>
                    </tp:taxon-name><tp:taxon-authority>(Fairmaire, 1889)</tp:taxon-authority><xref ref-type="fig" rid="F1">Figs 5−6</xref><tp:nomenclature-citation-list><tp:nomenclature-citation><tp:taxon-name>Podabrus aenescens</tp:taxon-name><comment><xref ref-type="bibr" rid="B2">Fairmaire 1889</xref>: 40.</comment></tp:nomenclature-citation><tp:nomenclature-citation><tp:taxon-name>Cantharis tcheonana</tp:taxon-name><comment><xref ref-type="bibr" rid="B14">Pic 1922</xref>: 31.</comment></tp:nomenclature-citation><tp:nomenclature-citation><tp:taxon-name>Themus angusticollis</tp:taxon-name><comment><xref ref-type="bibr" rid="B21">Pic 1955</xref>: 16. [Secondary homonym, preoccupied by <italic><tp:taxon-name>Athemus angusticollis</tp:taxon-name></italic> (Gorham, 1882), originally described in <italic><tp:taxon-name>Telephorus</tp:taxon-name></italic>. Synonymized with <italic><tp:taxon-name>Athemus tcheonanus</tp:taxon-name></italic> (Pic, 1922) by <xref ref-type="bibr" rid="B35">Wittmer 1995</xref>: 211.]</comment></tp:nomenclature-citation><!--PageBreak--><tp:nomenclature-citation><tp:taxon-name>Athemus angustithorax</tp:taxon-name><comment><xref ref-type="bibr" rid="B31">Wittmer 1975</xref>: 260. [Replacement name for <italic><tp:taxon-name>Themus angusticollis</tp:taxon-name></italic> Pic, 1955, nec Gorham 1882.]</comment></tp:nomenclature-citation><tp:nomenclature-citation><tp:taxon-name>Athemus tcheonanus</tp:taxon-name><comment>: <xref ref-type="bibr" rid="B31">Wittmer 1975</xref>: 260; <xref ref-type="bibr" rid="B35">1995</xref>: 211, figs. 42, 43, 168, 169.</comment></tp:nomenclature-citation><tp:nomenclature-citation><tp:taxon-name>Athemus aenescens</tp:taxon-name><comment>: <xref ref-type="bibr" rid="B32">Wittmer 1982</xref>: 341.</comment></tp:nomenclature-citation><tp:nomenclature-citation><tp:taxon-name>Lycocerus aenescens</tp:taxon-name><comment>: <xref ref-type="bibr" rid="B8">Kazantsev and Brancucci 2007</xref>: 249.</comment></tp:nomenclature-citation><tp:nomenclature-citation><tp:taxon-name>Lycocerus tcheonanus</tp:taxon-name><comment>: <xref ref-type="bibr" rid="B8">Kazantsev and Brancucci 2007</xref>: 254. syn. n.</comment></tp:nomenclature-citation></tp:nomenclature-citation-list></tp:nomenclature><tp:treatment-sec sec-type="Type material examined"><title>Type material examined.</title><p><italic><tp:taxon-name>Podabrus aenescens</tp:taxon-name></italic>: Lectotype ♂ (MNHN): without locality information, [h]“Telephorus aenescens \ Frm., n. sp.”, [h]“Athemus \ aenescens \ (Fairm.) \ det. W. Wittmer”, [p]“LECTOTYPUS”. Paralectotype: 1♀ (MNHN): [p]“Kouy-Tchèu”, [p]“PARALECTOTYPUS”.</p><p><italic><tp:taxon-name>Cantharis tcheonana</tp:taxon-name></italic>: Holotype ♀ (MNHN): [p]“CHINE \ Kouy-Tchèou \ Koúy Yang Foú”, [h]“tcheonana \ n. sp.”, [h]“Athemus \ tcheonanus \ (Pic) \ det. W. Wittmer”, [p]“HOLOTYPUS”.</p><p><italic><tp:taxon-name>Themus angusticollis</tp:taxon-name></italic>: Holotype ♂ (MNHN): [p]“Chasseurs Indigenes \ des Missionnaires \ de Ta-tslen-Lou \ 1906”, [h]“Themus \ angusticollis \ n. sp.”, [h]“Athemus s.str. \ angustithorax \ Wittm. \ det. W. Wittmer”, [h]“Athemus s.str. \ tcheonanus \ (Pic) \ det. W. Wittmer”, [p]“HOLOTYPUS”.</p></tp:treatment-sec><tp:treatment-sec sec-type="Additional material examined"><title>Additional material examined.</title><p>CHINA: Guangxi: 1♂, 1♀ (NHMB): “Koung-Si-Hien, alt. 2100m”. Sichuan: 1♂ (NHMB): “Moxi, Gongashan mts., 1650m, 28.VI–2.VII.1994, leg. Bolm”. Guizhou: 1♂ (MNHN): “Kouy-Tchèu, Koúy Yang Foú”; 2♀♀ (MNHN): “Kouy-Tchèu”; 1♀ (MNHN): “Kouei-Tcheou”; 5♀♀ (MNHN): “Kuoy-Tcheou, Gan chouem, Min y fou et Tchen-Fong, Tchéou, 1918, P. Cavalerie”; 1♀ (MNHN): “Kouy-Tchèu, 1921, Cavaleri”; 1♀ (MNHN): “Kouy-Tchèu, Reg. De Pin-fa, 1908, Père Cavaleri”. Yunnan: 1♂ (MNHN): “Tse Kou, 1895, R. P. Dubernard”; 1♂, 1♀ (IZAS): Dali, Cangshan, 30.V.1955, leg. Xing-Chi Yang; 8 spec. (NHMB): “Cangshan mts., E slope, 2000–2500m, <named-content xmlns:xlink="http://www.w3.org/1999/xlink" content-type="dwc:verbatimCoordinates" xlink:type="simple">25°42'N, 100°08'E</named-content>, 21.VI.1992, leg. Vit Kubáň”; 12 spec. (NHMB): “Dali, 19.–21.V.1993, leg. R. Cervenka”; 2♂♂, 1♀ (NHMB): “Dali, 1600–2000m, 5.–8.VII.1990, leg. L. M. Bocák”; 1♂, 2♀♀ (NHMB): “Dali, 1.–7.VI.1994, B. Šiška et T. Spevár”.</p></tp:treatment-sec><tp:treatment-sec sec-type="Distribution"><title>Distribution.</title><p>China (Guangxi, Sichaun, Guizhou, Yunnan).</p></tp:treatment-sec><tp:treatment-sec sec-type="Remarks"><title>Remarks.</title><p>Having examined the holotypes of <italic><tp:taxon-name>Lycocerus aenescens</tp:taxon-name></italic> (Fairmaire, 1889) and <italic><tp:taxon-name>Lycocerus tcheonanus</tp:taxon-name></italic> (Pic, 1922), we could not find any difference to justify their separation, so we synonymize <italic><tp:taxon-name>Lycocerus tcheonanus</tp:taxon-name></italic> under <italic><tp:taxon-name>Lycocerus aenescens</tp:taxon-name></italic>.</p></tp:treatment-sec><tp:treatment-sec><!--Section generated to contain objects referenced in tp:taxon-treatment.--><fig id="F1" position="float" orientation="portrait"><label>Figures 1–9.</label><caption><p>Habitus, dorsal view <bold>1</bold> Holotype of <italic><tp:taxon-name>Themus</tp:taxon-name></italic> (s.str.) <italic>bitinctus uniformis</italic> Wittmer, 1983 <bold>2</bold> Holotype of <italic><tp:taxon-name>Themus</tp:taxon-name></italic> (s.str.) <italic>cribripennis</italic> Wittmer, 1983 <bold>3</bold> Holotype of <italic><tp:taxon-name>Themus licenti</tp:taxon-name></italic> Pic, 1938 <bold>4</bold> Holotype of <italic><tp:taxon-name>Telephorus coriaceipennis</tp:taxon-name></italic> Fairmaire, 1889 <bold>5</bold> Lectotype of <italic><tp:taxon-name>Podabrus aenescens</tp:taxon-name></italic> Fairmaire, 1889 <bold>6</bold> Holotype of <italic><tp:taxon-name>Cantharis tcheonana</tp:taxon-name></italic> Pic, 1922 <bold>7</bold> Holotype of <italic><tp:taxon-name>Athemus (Isathemus) bilineatus</tp:taxon-name></italic> Wittmer, 1995<bold>8</bold> Holotype of <italic><tp:taxon-name>Athemus</tp:taxon-name></italic> (s.str.) <italic>amplus</italic> Wittmer, 1995 <bold>9</bold> Holotype of <italic><tp:taxon-name>Telephorus dimidiaticrus</tp:taxon-name></italic> Fairmaire, 1889. <bold>1–2, 5, 7–8, 9</bold> male <bold>3–4, 6</bold> female.</p></caption><graphic xmlns:xlink="http://www.w3.org/1999/xlink" xlink:href="ZooKeys-340-001-g001.jpg" position="float" orientation="portrait" xlink:type="simple"/></fig></tp:treatment-sec><ref-list><ref id="B2"><mixed-citation xmlns:xlink="http://www.w3.org/1999/xlink" xlink:type="simple"><person-group><name name-style="western"><surname>Fairmaire</surname><given-names>L</given-names></name></person-group> (<year>1889</year>) <article-title>Coléoptères de l’intérieur de la Chine. (5ème partie).</article-title><source>Annales de la Société Entomologique de France</source> (<volume-series>6</volume-series>) <volume>9</volume>: <fpage>5</fpage>–<lpage>84</lpage>.</mixed-citation></ref><ref id="B14"><mixed-citation xmlns:xlink="http://www.w3.org/1999/xlink" xlink:type="simple"><person-group><name name-style="western"><surname>Pic</surname><given-names>M</given-names></name></person-group> (<year>1922</year>) <article-title>Nouveautés diverses.</article-title><source>Mélanges Exotico-Entomologiques</source><volume>36</volume>: <fpage>1</fpage>-<lpage>32</lpage>.</mixed-citation></ref><ref id="B21"><mixed-citation xmlns:xlink="http://www.w3.org/1999/xlink" xlink:type="simple"><person-group><name name-style="western"><surname>Pic</surname><given-names>M</given-names></name></person-group> (<year>1955</year>) <article-title>Descriptions diverses.</article-title><source>Diversités Entomologiques</source><volume>14</volume>: <fpage>7</fpage>-<lpage>20</lpage>.</mixed-citation></ref><ref id="B35"><mixed-citation xmlns:xlink="http://www.w3.org/1999/xlink" xlink:type="simple"><person-group><name name-style="western"><surname>Wittmer</surname><given-names>W</given-names></name></person-group> (<year>1995</year>) <article-title>Zur Kenntnis Gattung <italic>Athemus</italic> Lewis (Col. Cantharidae).</article-title><source>Entomologica Basiliensia</source><volume>18</volume>: <fpage>171</fpage>-<lpage>286</lpage>.</mixed-citation></ref><ref id="B31"><mixed-citation xmlns:xlink="http://www.w3.org/1999/xlink" xlink:type="simple"><person-group><name name-style="western"><surname>Wittmer</surname><given-names>W</given-names></name></person-group> (<year>1975</year>) <article-title>61. Beitrag zur Kenntnis der palaearktischen Cantharidae und Malachiidae.</article-title><source>Mitteilungen der Schweizerischen Entomologischen Gesellschaft</source><volume>48</volume>(<issue>3–4</issue>): <fpage>259</fpage>-<lpage>267</lpage>.</mixed-citation></ref><ref id="B32"><mixed-citation xmlns:xlink="http://www.w3.org/1999/xlink" xlink:type="simple"><person-group><name name-style="western"><surname>Wittmer</surname><given-names>W</given-names></name></person-group> (<year>1982</year>) <article-title>71. Beitrag zur Kenntnis der palaearktischen Cantharidae.</article-title><source>Entomologica Basiliensia</source><volume>7</volume>: <fpage>340</fpage>-<lpage>347</lpage>.</mixed-citation></ref><ref id="B8"><mixed-citation xmlns:xlink="http://www.w3.org/1999/xlink" xlink:type="simple"><person-group><name name-style="western"><surname>Kazantsev</surname><given-names>SV</given-names></name><name name-style="western"><surname>Brancucci</surname><given-names>M</given-names></name></person-group> (<year>2007</year>) <article-title>Cantharidae.</article-title> In: <person-group><name name-style="western"><surname>Löbl</surname><given-names>I</given-names></name><name name-style="western"><surname>Smetana</surname><given-names>A</given-names></name></person-group> (<role>Eds</role>) <issue-title>Catalogue of Palaearctic Coleoptera</issue-title>, Vol. <volume>4</volume>. <publisher-name>Apollo Books</publisher-name>, <publisher-loc>Stenstrup</publisher-loc>, <fpage>234</fpage>-<lpage>298</lpage>.</mixed-citation></ref></ref-list></tp:taxon-treatment>
