# Supplementary material for: Taxonomic and nomenclatural notes on the genera Themus Motschulsky and Lycocerus Gorham (Coleoptera, Cantharidae)
Source: Zookeys. 2013 Oct 4;(340):1–19. doi: 10.3897/zookeys.340.5470 (PMC3800796; doi:10.3897/zookeys.340.5470)
Supplement: XML Treatment for Lycocerus asperipennis [file zookeys.340.5470-treatment7.xml]

<!DOCTYPE tp:taxon-treatment
  PUBLIC "-//TaxonX//DTD Taxonomic Treatment Publishing DTD v0 20100105//EN" "tax-treatment-NSO.dtd">
<tp:taxon-treatment xmlns:tp="http://www.plazi.org/taxpub"><tp:treatment-meta><mixed-citation publication-type="journal"><person-group><name><surname>Yang</surname><given-names>Yuxia</given-names></name><name><surname>Kopetz</surname><given-names>Andreas</given-names></name><name><surname>Yang</surname><given-names>Xingke</given-names></name></person-group><article-title>Taxonomic and nomenclatural notes on the genera <italic>Themus</italic> Motschulsky and <italic>Lycocerus</italic> Gorham (Coleoptera, Cantharidae)</article-title><source>Zookeys</source><day>4</day><month>10</month><year>2013</year><volume>2013</volume><issue>340</issue><fpage>1</fpage><lpage>19</lpage><pub-id pub-id-type="doi">10.3897/zookeys.340.5470</pub-id></mixed-citation></tp:treatment-meta><tp:nomenclature><tp:taxon-name>
                        <tp:taxon-name-part taxon-name-part-type="genus">Lycocerus</tp:taxon-name-part>
                        <tp:taxon-name-part taxon-name-part-type="species">asperipennis</tp:taxon-name-part>
                        <object-id xmlns:xlink="http://www.w3.org/1999/xlink" xlink:type="simple">http://species-id.net/wiki/Lycocerus_asperipennis</object-id>
                    </tp:taxon-name><tp:taxon-authority>(Fairmaire, 1891)</tp:taxon-authority><tp:nomenclature-citation-list><tp:nomenclature-citation><tp:taxon-name>Telephorus asperipennis</tp:taxon-name><comment><xref ref-type="bibr" rid="B3">Fairmaire 1891</xref>: ccviii.</comment></tp:nomenclature-citation><tp:nomenclature-citation><tp:taxon-name>Cantharis limbatipennis</tp:taxon-name><comment><xref ref-type="bibr" rid="B11">Pic 1906</xref>: 83. [Synonymized by <xref ref-type="bibr" rid="B35">Wittmer 1995</xref>: 256.]</comment></tp:nomenclature-citation><tp:nomenclature-citation><tp:taxon-name>Cantharis asperipennis</tp:taxon-name><comment>: <xref ref-type="bibr" rid="B6">Jacobson 1911</xref>: 679.</comment></tp:nomenclature-citation><tp:nomenclature-citation><tp:taxon-name>Cantharis stötzneri</tp:taxon-name><comment><xref ref-type="bibr" rid="B16">Pic 1926b</xref>: 154. [Synonymized by <xref ref-type="bibr" rid="B35">Wittmer 1995</xref>: 256.]</comment></tp:nomenclature-citation><!--PageBreak--><tp:nomenclature-citation><tp:taxon-name>Athemus stötzneri</tp:taxon-name><comment>: <xref ref-type="bibr" rid="B18">Pic 1933</xref>: 4.</comment></tp:nomenclature-citation><tp:nomenclature-citation><tp:taxon-name>Athemus limbatipennis</tp:taxon-name><comment>: <xref ref-type="bibr" rid="B29">Wittmer 1972a</xref>: 106.</comment></tp:nomenclature-citation><tp:nomenclature-citation><tp:taxon-name>Athemus</tp:taxon-name><comment> (s.str.) <italic>maculithorax</italic><xref ref-type="bibr" rid="B25">Wang and Yang 1992</xref>: 264, fig. 1. [Secondary homonym, preoccupied by <italic><tp:taxon-name>Athemus maculithorax</tp:taxon-name></italic> (Wittmer, 1972), originally described in <italic><tp:taxon-name>Athemellus</tp:taxon-name></italic>.]</comment></tp:nomenclature-citation><tp:nomenclature-citation><tp:taxon-name>Athemus</tp:taxon-name><comment> (s.str.) <italic>asperipennis</italic>: <xref ref-type="bibr" rid="B35">Wittmer 1995</xref>: 256, figs. 113, 114.</comment></tp:nomenclature-citation><tp:nomenclature-citation><tp:taxon-name>Athemus</tp:taxon-name><comment> (s.str.) <italic>wangi</italic><xref ref-type="bibr" rid="B22">Švihla 2004</xref>: 183 [Replacement name for <italic><tp:taxon-name>Athemus maculithorax</tp:taxon-name></italic> Wang &amp; Yang, 1992, nec Wittmer 1972.]</comment></tp:nomenclature-citation><tp:nomenclature-citation><tp:taxon-name>Lycocerus asperipennis</tp:taxon-name><comment>: <xref ref-type="bibr" rid="B8">Kazantsev and Brancucci 2007</xref>: 249.</comment></tp:nomenclature-citation><tp:nomenclature-citation><tp:taxon-name>Lycocerus wangi</tp:taxon-name><comment>: <xref ref-type="bibr" rid="B8">Kazantsev and Brancucci 2007</xref>: 254. syn. n.</comment></tp:nomenclature-citation></tp:nomenclature-citation-list></tp:nomenclature><tp:treatment-sec sec-type="Type material examined"><title>Type material examined.</title><p><italic><tp:taxon-name>Telephorus asperipennis</tp:taxon-name></italic>: Lectotype ♀ (MNHN): [h]“Chang-yang”, [h]“Telephorus \ asperipennis \ Fairm. \ Changyang”, [h]“Athemus \ asperipennis \ (Fairm.) \ det. W. Wittmer”, [p]“LECTOTYPE”. Paralectotype: 1♀ (MNHN): [h]“Chang-yang”, [p]“PARALECTOTYPE”.</p><p><italic><tp:taxon-name>Cantharis limbatipennis</tp:taxon-name></italic>: Lectotype ♀ (MNHN): [h]“Yunnan \ (China)”, [h]“C. limbatipennis \ Pic”, [h]“limbatipennis \ Pic”, [h]“von \ asperipennis \ Frm.”, [h]“Athemus \ asperipennis \ (Frm.) \ det. W. Wittmer”, [h]“type”, [p]“TYPE”, [p]“LECTOTYPE”. Paralectotype: 1♀ (MNHN): [h]“Yunnan”, [p]“PARALECTOTYPE”.</p><p><italic><tp:taxon-name>Cantharis stötzneri</tp:taxon-name></italic>: Lectotype ♂ (MNHN): [p]“Szetschwan \ Kwanhsien \ Exp. Stötzner”, [h]“stötzneri \ n. sp.”, [h]“Athemus \ asperipennis \ (Frm.) \ det. W. Wittmer”, [p]“LECTOTYPE”. Paralectotypes: 1♂, 5♀♀ (MNHN): same data to lectotype, [p]“PARALECTOTYPE”.</p></tp:treatment-sec><tp:treatment-sec sec-type="Neotype designation"><title>Neotype designation.</title><p><italic><tp:taxon-name>Athemus maculithorax</tp:taxon-name></italic>: Neotype ♂ (here designated, IZAS): [p]“湖北兴山龙门河 \ 1300m” [Hubei, Xingshan, Longmenhe \ 1300m], [p]“1993.VI.21 \ 采集者：黄润质” [21.VI.1993 \ leg. Run-Zhi Huang].</p></tp:treatment-sec><tp:treatment-sec sec-type="Additional material examined"><title>Additional material examined.</title><p>CHINA: Gansu: 1♂ (IZAS): Wenxian, Qiujiaba, 2360–2650m, 29.VI.1998, leg. De-Cheng Yuan; 1♀ (IZAS): same data, 30.VI.1998. Shanxi: 1♀ (IZAS): “Shansi, Kwashan, 9.VI.1936”. Shaanxi: 2♂♂ (NHMB): “Danfeng-NE env., 900–1500m, <!--PageBreak-->33°45–52'N, 110°22–37'E, 28.–29.V.1995, leg. L. R. Businský”; 3♂♂, 1♀ (NHMB): “Qinling Mts.-N. slpoe, Huxian Co., 1300–1600m, 33°50'N, 108°26'E, 12.–13.VI.1995, leg. L. R. Businský”. Henan: 3♀♀ (IZAS): Lushi, Jihe forestry station, 20.VII.2001, leg. Kang-Zhen Dong. Hubei: 1♂ (NHMB): “Shennongjia, Yanzi Pass, 2200m, 31°43'N, 110°28'E, 23.–26.VI.1995, leg. L. R. Businský”; 1♀ (NHMB): “Dashennongjia massif-E slpoe, 31°24–30'N, 110°21–24'E, 2000m, 28.VI–7.VII.1995, leg. L. R. Businský”; 1♂, 1♀ (IZAS): Foping, Liangfengya, 1750–2150m, 28.VI.1999, leg. YAO Jian. Sichuan: 10 spec. (NHMB): “Mt. Emei, 500–1200m, <named-content xmlns:xlink="http://www.w3.org/1999/xlink" content-type="dwc:verbatimCoordinates" xlink:type="simple">29°30'N, 103°20'E</named-content>, 4.–18.V.1989, leg. S. J. Kolibáč”; 12 spec. (NHMB): “Mt. Emei, 600–1050m, 5.–19.V.1989, leg. Lad. Bocák”; 25 spec. (NHMB): “Kwanhsien, Exp. Stötzner”; 1♂, 1♀ (NHMB): “Chengtu, 1700m, 1.–2.V.1933, D.C. Graham”; 1♂, 1♀ (NHMB): “Kuausien, 1934, D.C. Graham”; 1♂, 1♀ (NHMB): “Yaogi nr. Mupin, 8000ft, 14.–18.VI.1929, D.C. Graham”; 1♀ (NHMB): “Shikaizi, Mt. Omei, 4500ft, 1945, D.C. Graham”; 1♂ (IZAS): Mt. Emei, Baoguosi, 550–750m, 27.IV.1957, leg. Fu-Xing Zhu; 1♀ (IZAS): Mt. Emei, Qingyinge, 800–1000m, 20.IV.1957, leg. Fu-Xing Zhu; 1♀ (IZAS): same locality, 30.IV.1957, leg. Ke-Ren Huang; 1♂ (IZAS): same locality, 24.IV.1957, leg. Zong-Yuan Wang.</p></tp:treatment-sec><tp:treatment-sec sec-type="Distribution"><title>Distribution.</title><p>China (Gansu, Shanxi, Shaanxi, Henan, Hubei, Sichuan, Yunnan).</p></tp:treatment-sec><tp:treatment-sec sec-type="Remarks"><title>Remarks.</title><p>The neotype is designated for <italic><tp:taxon-name>Athemus</tp:taxon-name></italic> (s.str.) <italic>maculithorax</italic> Wang &amp; Yang, 1992 here, according to the loss of the type, and for allowing a comparision based on most of the criteria (ICZN, 4<sup>th</sup>, article 75.3). The latter’s name was replaced by <italic><tp:taxon-name>Athemus wangi</tp:taxon-name></italic> by <xref ref-type="bibr" rid="B22">Švihla (2004)</xref> and now is placed in <italic><tp:taxon-name>Lycocerus</tp:taxon-name></italic> (<xref ref-type="bibr" rid="B8">Kazantsev and Brancucci 2007</xref>). Having examined the lectotype of <italic><tp:taxon-name>Lycocerus asperipennis</tp:taxon-name></italic> and a large series of additional specimens from China, we suggest <italic><tp:taxon-name>Lycocerus wangi</tp:taxon-name></italic> is a junior synonym of <italic><tp:taxon-name>Lycocerus asperipennis</tp:taxon-name></italic>, since that we could not find any difference to justify their separation.</p></tp:treatment-sec><ref-list><ref id="B3"><mixed-citation xmlns:xlink="http://www.w3.org/1999/xlink" xlink:type="simple"><person-group><name name-style="western"><surname>Fairmaire</surname><given-names>L</given-names></name></person-group> (<year>1891</year>) <article-title>Coléoptères de l’intérieur de la Chine. (7ème partie).</article-title><source>Bulletin ou Comptes Rendus des Séances de la Société Entomologique de Belgique</source><volume>35</volume>: <fpage>clxxxvii</fpage>–<lpage>ccxxiii</lpage>.</mixed-citation></ref><ref id="B11"><mixed-citation xmlns:xlink="http://www.w3.org/1999/xlink" xlink:type="simple"><person-group><name name-style="western"><surname>Pic</surname><given-names>M</given-names></name></person-group> (<year>1906</year>) <article-title>Noms nouveaux et diagnoses de “Cantharini ” (Telephorides) européens et exotiques.</article-title><source>L’ Échange, Revue Linnéenne</source><volume>22</volume>: <fpage>81</fpage>-<lpage>85</lpage>.</mixed-citation></ref><ref id="B35"><mixed-citation xmlns:xlink="http://www.w3.org/1999/xlink" xlink:type="simple"><person-group><name name-style="western"><surname>Wittmer</surname><given-names>W</given-names></name></person-group> (<year>1995</year>) <article-title>Zur Kenntnis Gattung <italic>Athemus</italic> Lewis (Col. Cantharidae).</article-title><source>Entomologica Basiliensia</source><volume>18</volume>: <fpage>171</fpage>-<lpage>286</lpage>.</mixed-citation></ref><ref id="B6"><mixed-citation xmlns:xlink="http://www.w3.org/1999/xlink" xlink:type="simple"><person-group><name name-style="western"><surname>Jacobson</surname><given-names>GG</given-names></name></person-group> (<year>1911</year>) <article-title>Zhuki Rossii i Zapadnoy Evropy. Rukovodstvo k opredeleniyu zhukov.</article-title> Vypusk <edition>9</edition>. <publisher-name>A. F. Devrjen</publisher-name>, <publisher-loc>St-Pétersburg</publisher-loc>, <fpage>641</fpage>–<lpage>720</lpage>.</mixed-citation></ref><ref id="B16"><mixed-citation xmlns:xlink="http://www.w3.org/1999/xlink" xlink:type="simple"><person-group><name name-style="western"><surname>Pic</surname><given-names>M</given-names></name></person-group> (<year>1926b</year>) <article-title>Sept coléoptères exotiques nouveaux.</article-title><source>Bulletin de la Société Entomologique de France</source><volume>1926</volume>: <fpage>153</fpage>-<lpage>155</lpage>.</mixed-citation></ref><ref id="B18"><mixed-citation xmlns:xlink="http://www.w3.org/1999/xlink" xlink:type="simple"><person-group><name name-style="western"><surname>Pic</surname><given-names>M</given-names></name></person-group> (<year>1933</year>) <article-title>Schwedisch-chinesische wissenschaftliche Expedition nach den nordwestlichen Provinzien Chinas unter Leitung von Dr. Sven Hedin und Prof. Sü Ping-chang. Insekten gesammelt vom schwedischen Arzt der Expedition Dr. David Hummel 1927–1930. 16. Coleoptera. 2. Helmidae, Dermestidae, Anobiidae, Cleridae, Malacodermata, Dascillidae, Heteromera (ex p.), Bruchidae, Cerambycidae, Phytophaga (ex p.).</article-title><source>Arkiv för Zoologi A</source><volume>27</volume>(<issue>2</issue>): <fpage>1</fpage>-<lpage>14</lpage>.</mixed-citation></ref><ref id="B29"><mixed-citation xmlns:xlink="http://www.w3.org/1999/xlink" xlink:type="simple"><person-group><name name-style="western"><surname>Wittmer</surname><given-names>W</given-names></name></person-group> (<year>1972a</year>) <article-title>Synonymische und systematische Notizen sowie neue Taxa in Cantharidae (Col.).</article-title><source>Verhandlungen der Naturforschenden Gesellschaft in Basel</source><volume>82</volume>(<issue>1</issue>): <fpage>105</fpage>-<lpage>121</lpage>.</mixed-citation></ref><ref id="B25"><mixed-citation xmlns:xlink="http://www.w3.org/1999/xlink" xlink:type="simple"><person-group><name name-style="western"><surname>Wang</surname><given-names>S-J</given-names></name><name name-style="western"><surname>Yang</surname><given-names>J-K</given-names></name></person-group> (<year>1992</year>) <article-title>Coleoptera: Cantharidae.</article-title> In: <person-group><name name-style="western"><surname>Huang</surname><given-names>F-S</given-names></name></person-group> (<role>Ed</role>) <issue-title>Insects of Wuling mountains area, SW China.</issue-title><source>Science Press, Beijing</source>: <fpage>264</fpage>-<lpage>267</lpage>. <comment>[in Chinese]</comment></mixed-citation></ref><ref id="B22"><mixed-citation xmlns:xlink="http://www.w3.org/1999/xlink" xlink:type="simple"><person-group><name name-style="western"><surname>Švihla</surname><given-names>V</given-names></name></person-group> (<year>2004</year>) <article-title>New taxa of the subfamily Cantharinae (Coleoptera, Cantharidae) from southeastern Asia with notes on other species.</article-title><source>Entomologica Basiliensia</source><volume>26</volume>: <fpage>155</fpage>-<lpage>238</lpage>.</mixed-citation></ref><ref id="B8"><mixed-citation xmlns:xlink="http://www.w3.org/1999/xlink" xlink:type="simple"><person-group><name name-style="western"><surname>Kazantsev</surname><given-names>SV</given-names></name><name name-style="western"><surname>Brancucci</surname><given-names>M</given-names></name></person-group> (<year>2007</year>) <article-title>Cantharidae.</article-title> In: <person-group><name name-style="western"><surname>Löbl</surname><given-names>I</given-names></name><name name-style="western"><surname>Smetana</surname><given-names>A</given-names></name></person-group> (<role>Eds</role>) <issue-title>Catalogue of Palaearctic Coleoptera</issue-title>, Vol. <volume>4</volume>. <publisher-name>Apollo Books</publisher-name>, <publisher-loc>Stenstrup</publisher-loc>, <fpage>234</fpage>-<lpage>298</lpage>.</mixed-citation></ref></ref-list></tp:taxon-treatment>
