# Supplementary material for: Taxonomic and nomenclatural notes on the genera Themus Motschulsky and Lycocerus Gorham (Coleoptera, Cantharidae)
Source: Zookeys. 2013 Oct 4;(340):1–19. doi: 10.3897/zookeys.340.5470 (PMC3800796; doi:10.3897/zookeys.340.5470)
Supplement: XML Treatment for Lycocerus borneoensis [file zookeys.340.5470-treatment8.xml]

<!DOCTYPE tp:taxon-treatment
  PUBLIC "-//TaxonX//DTD Taxonomic Treatment Publishing DTD v0 20100105//EN" "tax-treatment-NSO.dtd">
<tp:taxon-treatment xmlns:tp="http://www.plazi.org/taxpub"><tp:treatment-meta><mixed-citation publication-type="journal"><person-group><name><surname>Yang</surname><given-names>Yuxia</given-names></name><name><surname>Kopetz</surname><given-names>Andreas</given-names></name><name><surname>Yang</surname><given-names>Xingke</given-names></name></person-group><article-title>Taxonomic and nomenclatural notes on the genera <italic>Themus</italic> Motschulsky and <italic>Lycocerus</italic> Gorham (Coleoptera, Cantharidae)</article-title><source>Zookeys</source><day>4</day><month>10</month><year>2013</year><volume>2013</volume><issue>340</issue><fpage>1</fpage><lpage>19</lpage><pub-id pub-id-type="doi">10.3897/zookeys.340.5470</pub-id></mixed-citation></tp:treatment-meta><tp:nomenclature><tp:taxon-name>
                        <tp:taxon-name-part taxon-name-part-type="genus">Lycocerus</tp:taxon-name-part>
                        <tp:taxon-name-part taxon-name-part-type="species">borneoensis</tp:taxon-name-part>
                    </tp:taxon-name><tp:taxon-authority>Y. Yang &amp; X. Yang</tp:taxon-authority><tp:taxon-status xmlns:xlink="http://www.w3.org/1999/xlink" xlink:type="simple">nom. n.</tp:taxon-status><tp:nomenclature-citation-list><tp:nomenclature-citation><tp:taxon-name>Podabrinus atricolor</tp:taxon-name><comment><xref ref-type="bibr" rid="B19">Pic 1938a</xref>: 158.</comment></tp:nomenclature-citation><tp:nomenclature-citation><tp:taxon-name>Pseudoabsidia atricolor</tp:taxon-name><comment>: <xref ref-type="bibr" rid="B28">Wittmer 1969</xref>: 128.</comment></tp:nomenclature-citation><tp:nomenclature-citation><tp:taxon-name>Athemellus atricolor</tp:taxon-name><comment>: <xref ref-type="bibr" rid="B29">Wittmer 1972a</xref>: 126 [inc. sed.]; <xref ref-type="bibr" rid="B1">Delkeskamp 1977</xref>: 47. [Secondary homonym, preoccupied by <italic><tp:taxon-name>Lycocerus atricolor</tp:taxon-name></italic> (Pic, 1922), originally described in <italic><tp:taxon-name>Cantharis</tp:taxon-name></italic>.]</comment></tp:nomenclature-citation></tp:nomenclature-citation-list></tp:nomenclature><tp:treatment-sec sec-type="Distribution"><title>Distribution.</title><p>Borneo.</p></tp:treatment-sec><tp:treatment-sec sec-type="Etymology"><title>Etymology.</title><p>The new name is derived from this species’ type locality “Borneo”.</p></tp:treatment-sec><tp:treatment-sec sec-type="Remarks"><title>Remarks.</title><p>This species was located in Borneo and originally described in <italic><tp:taxon-name>Athemellus</tp:taxon-name></italic> Wittmer, 1972, which was synonymized with <italic><tp:taxon-name>Lycocerus</tp:taxon-name></italic> Gorham, 1889 by <xref ref-type="bibr" rid="B10">Okushima (2005)</xref>, so it should be placed in the latter genus for the time being. Because of this change, this species and <italic><tp:taxon-name>Lycocerus atricolor</tp:taxon-name></italic> (Pic, 1922) (originally in <italic><tp:taxon-name>Athemus</tp:taxon-name></italic>) become secondary homonyms and the junior is invalid (ICZN, 4<sup>th</sup>, article 57.3.1), so its name is replaced by <italic><tp:taxon-name>Lycocerus borneoensis</tp:taxon-name></italic> nom. n. here.</p></tp:treatment-sec><ref-list><ref id="B19"><mixed-citation xmlns:xlink="http://www.w3.org/1999/xlink" xlink:type="simple"><person-group><name name-style="western"><surname>Pic</surname><given-names>M</given-names></name></person-group> (<year>1938a</year>) Malacodermes exotiques. <source>L’Échange</source>, Revue Linnéenne <volume>54</volume><comment>[hors-texte](472–474)</comment>: <fpage>161</fpage>–<lpage>164</lpage>.</mixed-citation></ref><ref id="B28"><mixed-citation xmlns:xlink="http://www.w3.org/1999/xlink" xlink:type="simple"><person-group><name name-style="western"><surname>Wittmer</surname><given-names>W</given-names></name></person-group> (<year>1969</year>) <article-title>Synonymische und systematische Notizen über Coleopteren.</article-title><source>Mitteilungen der Schweizerischen Entomologischen Gesellschaft</source><volume>42</volume>(<issue>1-2</issue>): <fpage>126</fpage>-<lpage>134</lpage>.</mixed-citation></ref><ref id="B29"><mixed-citation xmlns:xlink="http://www.w3.org/1999/xlink" xlink:type="simple"><person-group><name name-style="western"><surname>Wittmer</surname><given-names>W</given-names></name></person-group> (<year>1972a</year>) <article-title>Synonymische und systematische Notizen sowie neue Taxa in Cantharidae (Col.).</article-title><source>Verhandlungen der Naturforschenden Gesellschaft in Basel</source><volume>82</volume>(<issue>1</issue>): <fpage>105</fpage>-<lpage>121</lpage>.</mixed-citation></ref><ref id="B1"><mixed-citation xmlns:xlink="http://www.w3.org/1999/xlink" xlink:type="simple"><person-group><name name-style="western"><surname>Delkeskamp</surname><given-names>K</given-names></name></person-group> (<year>1977</year>) <article-title>Pars 165, Fasc. 1. Editio seconda. Cantharidae.</article-title> In: <person-group><name name-style="western"><surname>Wilcox</surname><given-names>JA</given-names></name></person-group> (<role>Ed</role>) <issue-title>Coleopterorum Catalogus Supplementa.</issue-title><publisher-name>W. Junk</publisher-name>, <publisher-loc>The Hague</publisher-loc>, <fpage>1</fpage>-<lpage>485</lpage>.</mixed-citation></ref><ref id="B10"><mixed-citation xmlns:xlink="http://www.w3.org/1999/xlink" xlink:type="simple"><person-group><name name-style="western"><surname>Okushima</surname><given-names>Y</given-names></name></person-group> (<year>2005</year>) <article-title>A taxonomic study on the genus <italic>Lycocerus</italic> (Coleoptera, Cantharidae) from Japan, with zoogeographical considerations.</article-title><source>Japanese Journal of Systematic Entomology, Monographic Series</source><volume>2</volume>: <fpage>1</fpage>-<lpage>383</lpage>.</mixed-citation></ref></ref-list></tp:taxon-treatment>
