# Supplementary material for: Taxonomic and nomenclatural notes on the genera Themus Motschulsky and Lycocerus Gorham (Coleoptera, Cantharidae)
Source: Zookeys. 2013 Oct 4;(340):1–19. doi: 10.3897/zookeys.340.5470 (PMC3800796; doi:10.3897/zookeys.340.5470)
Supplement: XML Treatment for Lycocerus bilineatus [file zookeys.340.5470-treatment9.xml]

<!DOCTYPE tp:taxon-treatment
  PUBLIC "-//TaxonX//DTD Taxonomic Treatment Publishing DTD v0 20100105//EN" "tax-treatment-NSO.dtd">
<tp:taxon-treatment xmlns:tp="http://www.plazi.org/taxpub"><tp:treatment-meta><mixed-citation publication-type="journal"><person-group><name><surname>Yang</surname><given-names>Yuxia</given-names></name><name><surname>Kopetz</surname><given-names>Andreas</given-names></name><name><surname>Yang</surname><given-names>Xingke</given-names></name></person-group><article-title>Taxonomic and nomenclatural notes on the genera <italic>Themus</italic> Motschulsky and <italic>Lycocerus</italic> Gorham (Coleoptera, Cantharidae)</article-title><source>Zookeys</source><day>4</day><month>10</month><year>2013</year><volume>2013</volume><issue>340</issue><fpage>1</fpage><lpage>19</lpage><pub-id pub-id-type="doi">10.3897/zookeys.340.5470</pub-id></mixed-citation></tp:treatment-meta><tp:nomenclature><tp:taxon-name>
                        <tp:taxon-name-part taxon-name-part-type="genus">Lycocerus</tp:taxon-name-part>
                        <tp:taxon-name-part taxon-name-part-type="species">bilineatus</tp:taxon-name-part>
                        <object-id xmlns:xlink="http://www.w3.org/1999/xlink" xlink:type="simple">http://species-id.net/wiki/Lycocerus_bilineatus</object-id>
                    </tp:taxon-name><tp:taxon-authority>(Wittmer, 1995)</tp:taxon-authority><xref ref-type="fig" rid="F1">Figs 7–8</xref><tp:nomenclature-citation-list><tp:nomenclature-citation><tp:taxon-name>Athemus (Isathemus) bilineatus</tp:taxon-name><comment><xref ref-type="bibr" rid="B35">Wittmer 1995</xref>: 275, figs. 140, 141.</comment></tp:nomenclature-citation><tp:nomenclature-citation><tp:taxon-name>Athemus</tp:taxon-name><comment> (s.str.) <italic>amplus</italic><xref ref-type="bibr" rid="B35">Wittmer 1995</xref>: 278, figs. 146, 147, 203.</comment></tp:nomenclature-citation><tp:nomenclature-citation><tp:taxon-name>Lycocerus amplus</tp:taxon-name><comment>: <xref ref-type="bibr" rid="B8">Kazantsev and Brancucci 2007</xref>: 249. syn. n.</comment></tp:nomenclature-citation><tp:nomenclature-citation><tp:taxon-name>Lycocerus bilineatus</tp:taxon-name><comment>: <xref ref-type="bibr" rid="B8">Kazantsev and Brancucci 2007</xref>: 249.</comment></tp:nomenclature-citation></tp:nomenclature-citation-list></tp:nomenclature><tp:treatment-sec sec-type="Type material examined"><title>Type material examined.</title><!--PageBreak--><p><italic><tp:taxon-name>Athemus (Isathemus) bilineatus</tp:taxon-name></italic>: Holotype ♂ (NHMB): [p]“Nordwestal. China \ Chinkiang \ Col. Reitter”, [h]“REM \ 95 \ 11.9”, [h]“A. (Isathemus) \ bilineatus \ Wittm., \ det. W. Wittmer”, [p]“HOLOTYPUS”, [p]“CANTHARIDAE \ CANTH00001927”.</p><p><italic><tp:taxon-name>Athemus</tp:taxon-name></italic> (s.str.) <italic>amplus</italic>: Holotype ♂ (MNHN): [h]“V.1917 \ China \ Shanghai \ J. Hervé-Bdzin”, [h]“Athemus s.str. \ amplus \ Wittm. \ det. W. Wittmer”, [p]“HOLOTYPUS”. Paratypes: 3♂♂, 2♀♀ (MNHN): [h]“Shanghai”, [p]“PARATYPUS”; 1♂ (NHMB): [p]“Shanghai \ V.1917 \ J. Hervé-Bdzin”, [p]“PARATYPUS”, “CANTHARIDAE \ CANTH00001340”; 1♀ (NHMB): [p]“Shanghai \ V \ 1917, J. Hervé-Bdzin”, [p]“PARATYPUS”, [p]“CANTHARIDAE \ CANTH00002072”; 1♂ (NHMB): [p]“Zi-ka-wei \ 20.IV.1924”, [p]“PARATYPUS”, [p]“CANTHARIDAE \ CANTH00001986”.</p></tp:treatment-sec><tp:treatment-sec sec-type="Additional material examined"><title>Additional material examined.</title><p>CHINA: Shanghai: 1♂, 2♀♀ (IZAS): “Shanghai, 19.VI.1947, Marist Brothers”; 1♂ (IZAS): “Zi-ka-wei”, 20.IV.1924. Jiangxi: 2♂♂, 1♀ (IZAS): Jiangxi.Hubei: 2♂♂ (IZAS): Xingshan, Xiakou, 140m, 2.V.1994, leg. Xing-Ke Yang; 2♀♀ (IZAS): Zigui, Jiulingtou, 110m, 1.V.1994, leg. Wen-Zhu Li.</p></tp:treatment-sec><tp:treatment-sec sec-type="Distribution"><title>Distribution.</title><p>China (Jiangsu, Shanghai, Jiangxi, Hubei).</p></tp:treatment-sec><tp:treatment-sec sec-type="Remarks"><title>Remarks.</title><p>Both <italic><tp:taxon-name>Lycocerus amplus</tp:taxon-name></italic> (Wittmer, 1995) and <italic><tp:taxon-name>Lycocerus bilineatus</tp:taxon-name></italic> (Wittmer, 1995) were originally described in <italic><tp:taxon-name>Athemus</tp:taxon-name></italic> and assigned to different subgenera. In the original manuscript (<xref ref-type="bibr" rid="B35">Wittmer 1995</xref>), <italic><tp:taxon-name>Lycocerus bilineatus</tp:taxon-name></italic> was described on a single male type, so it made no sense that it was attributed to the subgenus <italic><tp:taxon-name>Isathemus</tp:taxon-name></italic> because of no female available. Furthermore, having examined the holotypes of both nominal species and some paratypes, as well as a series of additional specimens, we could not find any difference justifying their separation, even in the tarsal claws, which is the character to distinguish the subgenera <italic><tp:taxon-name>Athemus</tp:taxon-name></italic> and <italic><tp:taxon-name>Isathemus</tp:taxon-name></italic> (<xref ref-type="bibr" rid="B35">Wittmer 1995</xref>). Consequently, we synonymized <italic><tp:taxon-name>Lycocerus amplus</tp:taxon-name></italic> under <italic><tp:taxon-name>Lycocerus bilineatus</tp:taxon-name></italic>.</p></tp:treatment-sec><tp:treatment-sec><!--Section generated to contain objects referenced in tp:taxon-treatment.--><fig id="F1" position="float" orientation="portrait"><label>Figures 1–9.</label><caption><p>Habitus, dorsal view <bold>1</bold> Holotype of <italic><tp:taxon-name>Themus</tp:taxon-name></italic> (s.str.) <italic>bitinctus uniformis</italic> Wittmer, 1983 <bold>2</bold> Holotype of <italic><tp:taxon-name>Themus</tp:taxon-name></italic> (s.str.) <italic>cribripennis</italic> Wittmer, 1983 <bold>3</bold> Holotype of <italic><tp:taxon-name>Themus licenti</tp:taxon-name></italic> Pic, 1938 <bold>4</bold> Holotype of <italic><tp:taxon-name>Telephorus coriaceipennis</tp:taxon-name></italic> Fairmaire, 1889 <bold>5</bold> Lectotype of <italic><tp:taxon-name>Podabrus aenescens</tp:taxon-name></italic> Fairmaire, 1889 <bold>6</bold> Holotype of <italic><tp:taxon-name>Cantharis tcheonana</tp:taxon-name></italic> Pic, 1922 <bold>7</bold> Holotype of <italic><tp:taxon-name>Athemus (Isathemus) bilineatus</tp:taxon-name></italic> Wittmer, 1995<bold>8</bold> Holotype of <italic><tp:taxon-name>Athemus</tp:taxon-name></italic> (s.str.) <italic>amplus</italic> Wittmer, 1995 <bold>9</bold> Holotype of <italic><tp:taxon-name>Telephorus dimidiaticrus</tp:taxon-name></italic> Fairmaire, 1889. <bold>1–2, 5, 7–8, 9</bold> male <bold>3–4, 6</bold> female.</p></caption><graphic xmlns:xlink="http://www.w3.org/1999/xlink" xlink:href="ZooKeys-340-001-g001.jpg" position="float" orientation="portrait" xlink:type="simple"/></fig></tp:treatment-sec><ref-list><ref id="B35"><mixed-citation xmlns:xlink="http://www.w3.org/1999/xlink" xlink:type="simple"><person-group><name name-style="western"><surname>Wittmer</surname><given-names>W</given-names></name></person-group> (<year>1995</year>) <article-title>Zur Kenntnis Gattung <italic>Athemus</italic> Lewis (Col. Cantharidae).</article-title><source>Entomologica Basiliensia</source><volume>18</volume>: <fpage>171</fpage>-<lpage>286</lpage>.</mixed-citation></ref><ref id="B8"><mixed-citation xmlns:xlink="http://www.w3.org/1999/xlink" xlink:type="simple"><person-group><name name-style="western"><surname>Kazantsev</surname><given-names>SV</given-names></name><name name-style="western"><surname>Brancucci</surname><given-names>M</given-names></name></person-group> (<year>2007</year>) <article-title>Cantharidae.</article-title> In: <person-group><name name-style="western"><surname>Löbl</surname><given-names>I</given-names></name><name name-style="western"><surname>Smetana</surname><given-names>A</given-names></name></person-group> (<role>Eds</role>) <issue-title>Catalogue of Palaearctic Coleoptera</issue-title>, Vol. <volume>4</volume>. <publisher-name>Apollo Books</publisher-name>, <publisher-loc>Stenstrup</publisher-loc>, <fpage>234</fpage>-<lpage>298</lpage>.</mixed-citation></ref></ref-list></tp:taxon-treatment>
