# Supplementary material for: Taxonomic and nomenclatural notes on the genera Themus Motschulsky and Lycocerus Gorham (Coleoptera, Cantharidae)
Source: Zookeys. 2013 Oct 4;(340):1–19. doi: 10.3897/zookeys.340.5470 (PMC3800796; doi:10.3897/zookeys.340.5470)
Supplement: XML Treatment for Lycocerus fairmairei [file zookeys.340.5470-treatment10.xml]

<!DOCTYPE tp:taxon-treatment
  PUBLIC "-//TaxonX//DTD Taxonomic Treatment Publishing DTD v0 20100105//EN" "tax-treatment-NSO.dtd">
<tp:taxon-treatment xmlns:tp="http://www.plazi.org/taxpub"><tp:treatment-meta><mixed-citation publication-type="journal"><person-group><name><surname>Yang</surname><given-names>Yuxia</given-names></name><name><surname>Kopetz</surname><given-names>Andreas</given-names></name><name><surname>Yang</surname><given-names>Xingke</given-names></name></person-group><article-title>Taxonomic and nomenclatural notes on the genera <italic>Themus</italic> Motschulsky and <italic>Lycocerus</italic> Gorham (Coleoptera, Cantharidae)</article-title><source>Zookeys</source><day>4</day><month>10</month><year>2013</year><volume>2013</volume><issue>340</issue><fpage>1</fpage><lpage>19</lpage><pub-id pub-id-type="doi">10.3897/zookeys.340.5470</pub-id></mixed-citation></tp:treatment-meta><tp:nomenclature><tp:taxon-name>
                        <tp:taxon-name-part taxon-name-part-type="genus">Lycocerus</tp:taxon-name-part>
                        <tp:taxon-name-part taxon-name-part-type="species">fairmairei</tp:taxon-name-part>
                    </tp:taxon-name><tp:taxon-authority>Y. Yang &amp; X. Yang</tp:taxon-authority><tp:taxon-status xmlns:xlink="http://www.w3.org/1999/xlink" xlink:type="simple">nom. n. et stat. rev.</tp:taxon-status><xref ref-type="fig" rid="F1">Figs 9</xref><xref ref-type="fig" rid="F3">, 19−21</xref><xref ref-type="fig" rid="F3">, 23</xref><tp:nomenclature-citation-list><tp:nomenclature-citation><tp:taxon-name>Telephorus dimidiaticrus</tp:taxon-name><comment><xref ref-type="bibr" rid="B2">Fairmaire 1889</xref>: 41.</comment></tp:nomenclature-citation><tp:nomenclature-citation><tp:taxon-name>Athemus dimidiaticrus</tp:taxon-name><comment>: <xref ref-type="bibr" rid="B29">Wittmer 1972a</xref>: 106. [Synonymized with <italic><tp:taxon-name>Athemus orientalis</tp:taxon-name></italic> (Gorham, 1889) by <xref ref-type="bibr" rid="B35">Wittmer 1995</xref>: 255. Secondary homonym, preoccupied by <italic><tp:taxon-name>Lycocerus dimidiaticrus</tp:taxon-name></italic> (Fairmaire, 1889: 40), originally in <italic><tp:taxon-name>Podabrus</tp:taxon-name></italic>.]</comment></tp:nomenclature-citation><tp:nomenclature-citation><tp:taxon-name>Lycocerus orientalis</tp:taxon-name><comment> (Gorham, 1889): <xref ref-type="bibr" rid="B8">Kazantsev and Brancucci 2007</xref>: 252.</comment></tp:nomenclature-citation></tp:nomenclature-citation-list></tp:nomenclature><tp:treatment-sec sec-type="Type material examined"><title>Type material examined.</title><p><italic><tp:taxon-name>Telephorus dimidiaticrus</tp:taxon-name></italic>: Holotype ♂ (MNHN): [h]“Telephorus \ dimidiaticrus \ Fairm. \ Koui Tchéou”, [h]“Athemus \ prattianus \ (Gorh.) \ det. W. Wittmer”, [h]“Lycocerus \ dimidiaticrus (Fairm.) \ det. Y. X. Yang, 2009”, [p]“HOLOTYPUS”.</p></tp:treatment-sec><tp:treatment-sec sec-type="Additional material examined"><title>Additional material examined.</title><p>CHINA: Fujian: 1♂ (NHMB): “Fukien. Kuatun, 22.IV.1946”; 1♂ (NHMB): same locality, 1.V.1946; 1♀ (NHMB): same locality, 2.V.1946; 1♀ (IZAS): Jianyang, Huangkeng, Aotou, 950m, 5.V.1960, leg. Yong Zuo; 1♂ (IZAS): same locality, 800−1050m, 26.IV.1960, leg. Cheng-Lin Ma.</p><!--PageBreak--></tp:treatment-sec><tp:treatment-sec sec-type="Distribution"><title>Distribution.</title><p>China (Fujian, Guizhou).</p></tp:treatment-sec><tp:treatment-sec sec-type="Etymology"><title>Etymology.</title><p>The new name is named after L. Fairmaire, the taxonomist who described this species.</p></tp:treatment-sec><tp:treatment-sec sec-type="Remarks"><title>Remarks.</title><p>Fairmaire described a <italic><tp:taxon-name>Podabrus dimidiaticrus</tp:taxon-name></italic> Fairmaire, 1889: 40 which became <italic><tp:taxon-name>Athemellus dimidiaticrus</tp:taxon-name></italic> by <xref ref-type="bibr" rid="B30">Wittmer (1972b)</xref> and now <italic><tp:taxon-name>Lycocerus dimidiaticrus</tp:taxon-name></italic> (Fairmaire, 1889), which however was neglected by <xref ref-type="bibr" rid="B8">Kazantsev and Brancucci (2007)</xref>, and in the same original publication also a <italic><tp:taxon-name>Telephorus dimidiaticrus</tp:taxon-name></italic> Fairmaire, 1889: 41 which became <italic><tp:taxon-name>Athemus dimidiaticrus</tp:taxon-name></italic> by <xref ref-type="bibr" rid="B29">Wittmer (1972a)</xref> and now to be placed in <italic><tp:taxon-name>Lycocerus</tp:taxon-name></italic>, the two species become secondary homonyms and the junior is invalid (ICZN, 4<sup>th</sup>, article 57.31.), so that a new name is needed, <italic><tp:taxon-name>Lycocerus fairmairei</tp:taxon-name></italic> nom. n., to replace the name of the latter species.</p><p>At the same time, having examined the holotype of <italic><tp:taxon-name>Telephorus dimidiaticrus</tp:taxon-name></italic> and lectotype of <italic><tp:taxon-name>Lycocerus orientalis</tp:taxon-name></italic> (Gorham, 1889) (1♂ (NHMB): [p]“Foochau \ April, 1886 \ Leech.”, [h]“A. orientalis”, [p]“LECTOTYPE”, [p]“CANTHARIDAE \ CANTH00001609”.), we found that the formeris distinctly different from the latter in the aedeagus (<xref ref-type="fig" rid="F3">Figs 19−21</xref>; the latter’s, see <xref ref-type="bibr" rid="B35">Wittmer 1995</xref>: figs. 109, 110), so we suggest <italic><tp:taxon-name>Telephorus dimidiaticrus</tp:taxon-name></italic> Fairmaire, 1889: 41, with its new replacement name <italic><tp:taxon-name>Lycocerus fairmairei</tp:taxon-name></italic> nom. n., to be resurrected from synonymy with <italic><tp:taxon-name>Lycocerus orientalis</tp:taxon-name></italic>.</p></tp:treatment-sec><tp:treatment-sec><!--Section generated to contain objects referenced in tp:taxon-treatment.--><fig id="F1" position="float" orientation="portrait"><label>Figures 1–9.</label><caption><p>Habitus, dorsal view <bold>1</bold> Holotype of <italic><tp:taxon-name>Themus</tp:taxon-name></italic> (s.str.) <italic>bitinctus uniformis</italic> Wittmer, 1983 <bold>2</bold> Holotype of <italic><tp:taxon-name>Themus</tp:taxon-name></italic> (s.str.) <italic>cribripennis</italic> Wittmer, 1983 <bold>3</bold> Holotype of <italic><tp:taxon-name>Themus licenti</tp:taxon-name></italic> Pic, 1938 <bold>4</bold> Holotype of <italic><tp:taxon-name>Telephorus coriaceipennis</tp:taxon-name></italic> Fairmaire, 1889 <bold>5</bold> Lectotype of <italic><tp:taxon-name>Podabrus aenescens</tp:taxon-name></italic> Fairmaire, 1889 <bold>6</bold> Holotype of <italic><tp:taxon-name>Cantharis tcheonana</tp:taxon-name></italic> Pic, 1922 <bold>7</bold> Holotype of <italic><tp:taxon-name>Athemus (Isathemus) bilineatus</tp:taxon-name></italic> Wittmer, 1995<bold>8</bold> Holotype of <italic><tp:taxon-name>Athemus</tp:taxon-name></italic> (s.str.) <italic>amplus</italic> Wittmer, 1995 <bold>9</bold> Holotype of <italic><tp:taxon-name>Telephorus dimidiaticrus</tp:taxon-name></italic> Fairmaire, 1889. <bold>1–2, 5, 7–8, 9</bold> male <bold>3–4, 6</bold> female.</p></caption><graphic xmlns:xlink="http://www.w3.org/1999/xlink" xlink:href="ZooKeys-340-001-g001.jpg" position="float" orientation="portrait" xlink:type="simple"/></fig><fig id="F3" position="float" orientation="portrait"><label>Figures 16–23.</label><caption><p><bold>16-21</bold> Aedeagus (<bold>16, 19</bold> ventral view <bold>17, 20</bold> dorsal view <bold>18, 21</bold> lateral view) <bold>22–23</bold> female abdominal sternite VIII, ventral view <bold>16–18</bold> <italic><tp:taxon-name>Themus (Haplothemus) licenti</tp:taxon-name></italic> Pic, 1938 <bold>19–21, 23</bold> <italic><tp:taxon-name>Lycocerus dimidiaticrus</tp:taxon-name></italic> (Fairmaire, 1889) <bold>22</bold> <italic><tp:taxon-name>Themus (Haplothemus) coriaceipennis</tp:taxon-name></italic> (Fairmaire, 1889). Scale bars: 1 mm.</p></caption><graphic xmlns:xlink="http://www.w3.org/1999/xlink" xlink:href="ZooKeys-340-001-g003.jpg" position="float" orientation="portrait" xlink:type="simple"/></fig></tp:treatment-sec><ref-list><ref id="B2"><mixed-citation xmlns:xlink="http://www.w3.org/1999/xlink" xlink:type="simple"><person-group><name name-style="western"><surname>Fairmaire</surname><given-names>L</given-names></name></person-group> (<year>1889</year>) <article-title>Coléoptères de l’intérieur de la Chine. (5ème partie).</article-title><source>Annales de la Société Entomologique de France</source> (<volume-series>6</volume-series>) <volume>9</volume>: <fpage>5</fpage>–<lpage>84</lpage>.</mixed-citation></ref><ref id="B29"><mixed-citation xmlns:xlink="http://www.w3.org/1999/xlink" xlink:type="simple"><person-group><name name-style="western"><surname>Wittmer</surname><given-names>W</given-names></name></person-group> (<year>1972a</year>) <article-title>Synonymische und systematische Notizen sowie neue Taxa in Cantharidae (Col.).</article-title><source>Verhandlungen der Naturforschenden Gesellschaft in Basel</source><volume>82</volume>(<issue>1</issue>): <fpage>105</fpage>-<lpage>121</lpage>.</mixed-citation></ref><ref id="B35"><mixed-citation xmlns:xlink="http://www.w3.org/1999/xlink" xlink:type="simple"><person-group><name name-style="western"><surname>Wittmer</surname><given-names>W</given-names></name></person-group> (<year>1995</year>) <article-title>Zur Kenntnis Gattung <italic>Athemus</italic> Lewis (Col. Cantharidae).</article-title><source>Entomologica Basiliensia</source><volume>18</volume>: <fpage>171</fpage>-<lpage>286</lpage>.</mixed-citation></ref><ref id="B8"><mixed-citation xmlns:xlink="http://www.w3.org/1999/xlink" xlink:type="simple"><person-group><name name-style="western"><surname>Kazantsev</surname><given-names>SV</given-names></name><name name-style="western"><surname>Brancucci</surname><given-names>M</given-names></name></person-group> (<year>2007</year>) <article-title>Cantharidae.</article-title> In: <person-group><name name-style="western"><surname>Löbl</surname><given-names>I</given-names></name><name name-style="western"><surname>Smetana</surname><given-names>A</given-names></name></person-group> (<role>Eds</role>) <issue-title>Catalogue of Palaearctic Coleoptera</issue-title>, Vol. <volume>4</volume>. <publisher-name>Apollo Books</publisher-name>, <publisher-loc>Stenstrup</publisher-loc>, <fpage>234</fpage>-<lpage>298</lpage>.</mixed-citation></ref><ref id="B30"><mixed-citation xmlns:xlink="http://www.w3.org/1999/xlink" xlink:type="simple"><person-group><name name-style="western"><surname>Wittmer</surname><given-names>W</given-names></name></person-group> (<year>1972b</year>) <article-title>Beitrag zur Kenntnis der palaearktischen Cantharidae und Malachiidae (Col.).</article-title><source>Entomologische Arbeiten aus dem Museum G. Frey</source><volume>23</volume>: <fpage>122</fpage>-<lpage>141</lpage>.</mixed-citation></ref></ref-list></tp:taxon-treatment>
