# Supplementary material for: Taxonomic and nomenclatural notes on the genera Themus Motschulsky and Lycocerus Gorham (Coleoptera, Cantharidae)
Source: Zookeys. 2013 Oct 4;(340):1–19. doi: 10.3897/zookeys.340.5470 (PMC3800796; doi:10.3897/zookeys.340.5470)
Supplement: XML Treatment for Lycocerus confossicollis [file zookeys.340.5470-treatment11.xml]

<!DOCTYPE tp:taxon-treatment
  PUBLIC "-//TaxonX//DTD Taxonomic Treatment Publishing DTD v0 20100105//EN" "tax-treatment-NSO.dtd">
<tp:taxon-treatment xmlns:tp="http://www.plazi.org/taxpub"><tp:treatment-meta><mixed-citation publication-type="journal"><person-group><name><surname>Yang</surname><given-names>Yuxia</given-names></name><name><surname>Kopetz</surname><given-names>Andreas</given-names></name><name><surname>Yang</surname><given-names>Xingke</given-names></name></person-group><article-title>Taxonomic and nomenclatural notes on the genera <italic>Themus</italic> Motschulsky and <italic>Lycocerus</italic> Gorham (Coleoptera, Cantharidae)</article-title><source>Zookeys</source><day>4</day><month>10</month><year>2013</year><volume>2013</volume><issue>340</issue><fpage>1</fpage><lpage>19</lpage><pub-id pub-id-type="doi">10.3897/zookeys.340.5470</pub-id></mixed-citation></tp:treatment-meta><tp:nomenclature><tp:taxon-name>
                        <tp:taxon-name-part taxon-name-part-type="genus">Lycocerus</tp:taxon-name-part>
                        <tp:taxon-name-part taxon-name-part-type="species">confossicollis</tp:taxon-name-part>
                        <object-id xmlns:xlink="http://www.w3.org/1999/xlink" xlink:type="simple">http://species-id.net/wiki/Lycocerus_confossicollis</object-id>
                    </tp:taxon-name><tp:taxon-authority>(Fairmaire, 1891)</tp:taxon-authority><tp:taxon-status xmlns:xlink="http://www.w3.org/1999/xlink" xlink:type="simple">comb. n.</tp:taxon-status><xref ref-type="fig" rid="F2">Figs 10–11</xref><tp:nomenclature-citation-list><tp:nomenclature-citation><tp:taxon-name>Telephorus confossicollis</tp:taxon-name><comment><xref ref-type="bibr" rid="B3">Fairmaire 1891</xref>: ccviii.</comment></tp:nomenclature-citation><tp:nomenclature-citation><tp:taxon-name>Cantharis confossicollis</tp:taxon-name><comment>: <xref ref-type="bibr" rid="B6">Jacobson 1911</xref>: 679.</comment></tp:nomenclature-citation><tp:nomenclature-citation><tp:taxon-name>Athemus</tp:taxon-name><comment> (s.str.) <italic>multiimpressus</italic><xref ref-type="bibr" rid="B36">Wittmer 1997</xref>: 285, figs. 128, 129.</comment></tp:nomenclature-citation><tp:nomenclature-citation><tp:taxon-name>Lycocerus multiimpressus</tp:taxon-name><comment>: <xref ref-type="bibr" rid="B8">Kazantsev and Brancucci 2007</xref>: 252. syn. n.</comment></tp:nomenclature-citation></tp:nomenclature-citation-list></tp:nomenclature><tp:treatment-sec sec-type="Type material examined"><title>Type material examined.</title><p><italic><tp:taxon-name>Telephorus confossicollis</tp:taxon-name></italic>: Lectotype ♂ (MNHN): [h]“Changyang”, [h]“Telephorus \ confossicollis \ Fairm. \ Tchangyang”, [h]“Athemellus \ confossicollis \ (Fairm.) \ det. W. Wittmer”, [p]“LECTOTYPE”.</p><p><italic><tp:taxon-name>Athemus</tp:taxon-name></italic> (s.str.) <italic>multiimpressus</italic>: Holotype ♂ (NHMB): [p]“Chin-ling Mts. \ Shensi. E. B. \ Apr.-May,1904”, [h]“Athemus \ multiimpressus \ Wittm. \ det. W. Wittmer”, [p]“HOLOTYPUS”, [h]“REM \ 95 \ 1314”, [p]“CANTHARIDAE \ CANTH00001208”.</p></tp:treatment-sec><tp:treatment-sec sec-type="Additional material examined"><title>Additional material examined.</title><p>CHINA: Hubei: 1♂ (IZAS): Xingshan, Longmenhe, 6.V.1994, leg. Xing-Ke Yang; 1♀ (IZAS): same data, 9.V.1994; 1♀ (IZAS): same locality, 9.V.1994, leg. You-Wei Zhang; 1♂ (IZAS): same locality, 730m, 22.VI.1994, leg. Jian Yao.</p></tp:treatment-sec><tp:treatment-sec sec-type="Distribution"><title>Distribution.</title><p>China (Shaanxi, Hubei).</p></tp:treatment-sec><tp:treatment-sec sec-type="Remarks"><title>Remarks.</title><p>Although the type specimen of <!--PageBreak--><italic><tp:taxon-name>Cantharis confossicollis</tp:taxon-name></italic> was attached with Wittmer’s manuscript label “<italic><tp:taxon-name>Athem ellus confossicollis</tp:taxon-name></italic> (Fairm.)”, it has never been published formally for this taxonomic change. In our opinion, this speciesis definitely a member of <italic><tp:taxon-name>Lycocerus</tp:taxon-name></italic> due to the following characters: pronotum subquadrate, all tarsal claws simple and the aedeagus with dorsal plates of parameres separated. At the same time, <italic><tp:taxon-name>Lycocerus multiimpressus</tp:taxon-name></italic> (Wittmer, 1997) is considered to be a junior synonym of <italic><tp:taxon-name>Lycocerus confossicollis</tp:taxon-name></italic> (Fairmaire, 1891), comb. n., since we could not find differences between both nominal species in their morphological characters, including appearance and aedeagus. Therefore, we suggest <italic><tp:taxon-name>Lycocerus multiimpressus</tp:taxon-name></italic> is a new subjective synonym of <italic><tp:taxon-name>Lycocerus confossicollis</tp:taxon-name></italic>.</p><fig id="F2" position="float" orientation="portrait"><label>Figures 10–15.</label><caption><p>Habitus, dorsal view <bold>10</bold> Lectotypeof <italic><tp:taxon-name>Telephorus confossicollis</tp:taxon-name></italic> Fairmaire, 1891 <bold>11</bold> Holotypeof <italic><tp:taxon-name>Athemus</tp:taxon-name></italic> (s.str.) <italic>multiimpressus</italic> Wittmer, 1997 <bold>12</bold> Lectotypeof <italic><tp:taxon-name>Cantharis inopaciceps</tp:taxon-name></italic> Pic, 1926 <bold>13</bold> Holotypeof <italic><tp:taxon-name>Athemus (Athemellus) bimaculicollis</tp:taxon-name></italic> Švihla, 2005 <bold>14</bold> Holotypeof <italic><tp:taxon-name>Cantharis rufonotaticeps</tp:taxon-name></italic> Pic, 1921 <bold>15</bold> Holotypeof <italic><tp:taxon-name>Cantharis brunneonotaticeps</tp:taxon-name></italic> Pic, 1922. <bold>10–11, 13</bold> male <bold>12, 14–15</bold> female.</p></caption><graphic xmlns:xlink="http://www.w3.org/1999/xlink" xlink:href="ZooKeys-340-001-g002.jpg" position="float" orientation="portrait" xlink:type="simple"/></fig><fig id="F3" position="float" orientation="portrait"><label>Figures 16–23.</label><caption><p><bold>16-21</bold> Aedeagus (<bold>16, 19</bold> ventral view <bold>17, 20</bold> dorsal view <bold>18, 21</bold> lateral view) <bold>22–23</bold> female abdominal sternite VIII, ventral view <bold>16–18</bold> <italic><tp:taxon-name>Themus (Haplothemus) licenti</tp:taxon-name></italic> Pic, 1938 <bold>19–21, 23</bold> <italic><tp:taxon-name>Lycocerus dimidiaticrus</tp:taxon-name></italic> (Fairmaire, 1889) <bold>22</bold> <italic><tp:taxon-name>Themus (Haplothemus) coriaceipennis</tp:taxon-name></italic> (Fairmaire, 1889). Scale bars: 1 mm.</p></caption><graphic xmlns:xlink="http://www.w3.org/1999/xlink" xlink:href="ZooKeys-340-001-g003.jpg" position="float" orientation="portrait" xlink:type="simple"/></fig><!--PageBreak--></tp:treatment-sec><ref-list><ref id="B3"><mixed-citation xmlns:xlink="http://www.w3.org/1999/xlink" xlink:type="simple"><person-group><name name-style="western"><surname>Fairmaire</surname><given-names>L</given-names></name></person-group> (<year>1891</year>) <article-title>Coléoptères de l’intérieur de la Chine. (7ème partie).</article-title><source>Bulletin ou Comptes Rendus des Séances de la Société Entomologique de Belgique</source><volume>35</volume>: <fpage>clxxxvii</fpage>–<lpage>ccxxiii</lpage>.</mixed-citation></ref><ref id="B6"><mixed-citation xmlns:xlink="http://www.w3.org/1999/xlink" xlink:type="simple"><person-group><name name-style="western"><surname>Jacobson</surname><given-names>GG</given-names></name></person-group> (<year>1911</year>) <article-title>Zhuki Rossii i Zapadnoy Evropy. Rukovodstvo k opredeleniyu zhukov.</article-title> Vypusk <edition>9</edition>. <publisher-name>A. F. Devrjen</publisher-name>, <publisher-loc>St-Pétersburg</publisher-loc>, <fpage>641</fpage>–<lpage>720</lpage>.</mixed-citation></ref><ref id="B36"><mixed-citation xmlns:xlink="http://www.w3.org/1999/xlink" xlink:type="simple"><person-group><name name-style="western"><surname>Wittmer</surname><given-names>W</given-names></name></person-group> (<year>1997</year>) <article-title>Neue Cantharidae (Col.) aus dem indo-malaiischen und palaearktischen Faunengebiet mit Mutationen. 2. Beitrag.</article-title><source>Entomologica Basiliensia</source><volume>20</volume>: <fpage>223</fpage>-<lpage>366</lpage>.</mixed-citation></ref><ref id="B8"><mixed-citation xmlns:xlink="http://www.w3.org/1999/xlink" xlink:type="simple"><person-group><name name-style="western"><surname>Kazantsev</surname><given-names>SV</given-names></name><name name-style="western"><surname>Brancucci</surname><given-names>M</given-names></name></person-group> (<year>2007</year>) <article-title>Cantharidae.</article-title> In: <person-group><name name-style="western"><surname>Löbl</surname><given-names>I</given-names></name><name name-style="western"><surname>Smetana</surname><given-names>A</given-names></name></person-group> (<role>Eds</role>) <issue-title>Catalogue of Palaearctic Coleoptera</issue-title>, Vol. <volume>4</volume>. <publisher-name>Apollo Books</publisher-name>, <publisher-loc>Stenstrup</publisher-loc>, <fpage>234</fpage>-<lpage>298</lpage>.</mixed-citation></ref></ref-list></tp:taxon-treatment>
