# Supplementary material for: Taxonomic and nomenclatural notes on the genera Themus Motschulsky and Lycocerus Gorham (Coleoptera, Cantharidae)
Source: Zookeys. 2013 Oct 4;(340):1–19. doi: 10.3897/zookeys.340.5470 (PMC3800796; doi:10.3897/zookeys.340.5470)
Supplement: XML Treatment for Lycocerus inopaciceps [file zookeys.340.5470-treatment12.xml]

<!DOCTYPE tp:taxon-treatment
  PUBLIC "-//TaxonX//DTD Taxonomic Treatment Publishing DTD v0 20100105//EN" "tax-treatment-NSO.dtd">
<tp:taxon-treatment xmlns:tp="http://www.plazi.org/taxpub"><tp:treatment-meta><mixed-citation publication-type="journal"><person-group><name><surname>Yang</surname><given-names>Yuxia</given-names></name><name><surname>Kopetz</surname><given-names>Andreas</given-names></name><name><surname>Yang</surname><given-names>Xingke</given-names></name></person-group><article-title>Taxonomic and nomenclatural notes on the genera <italic>Themus</italic> Motschulsky and <italic>Lycocerus</italic> Gorham (Coleoptera, Cantharidae)</article-title><source>Zookeys</source><day>4</day><month>10</month><year>2013</year><volume>2013</volume><issue>340</issue><fpage>1</fpage><lpage>19</lpage><pub-id pub-id-type="doi">10.3897/zookeys.340.5470</pub-id></mixed-citation></tp:treatment-meta><tp:nomenclature><tp:taxon-name>
                        <tp:taxon-name-part taxon-name-part-type="genus">Lycocerus</tp:taxon-name-part>
                        <tp:taxon-name-part taxon-name-part-type="species">inopaciceps</tp:taxon-name-part>
                        <object-id xmlns:xlink="http://www.w3.org/1999/xlink" xlink:type="simple">http://species-id.net/wiki/Lycocerus_inopaciceps</object-id>
                    </tp:taxon-name><tp:taxon-authority>(Pic, 1926)</tp:taxon-authority><xref ref-type="fig" rid="F2">Figs 12–13</xref><tp:nomenclature-citation-list><tp:nomenclature-citation><tp:taxon-name>Cantharis inopaciceps</tp:taxon-name><comment><xref ref-type="bibr" rid="B16">Pic 1926b</xref>: 153.</comment></tp:nomenclature-citation><tp:nomenclature-citation><tp:taxon-name>Themus inopaciceps</tp:taxon-name><comment>: <xref ref-type="bibr" rid="B27">Wittmer 1961</xref>: 362.</comment></tp:nomenclature-citation><tp:nomenclature-citation><tp:taxon-name>Athemellus inopaciceps</tp:taxon-name><comment>: <xref ref-type="bibr" rid="B33">Wittmer 1983a</xref>: 190.</comment></tp:nomenclature-citation><tp:nomenclature-citation><tp:taxon-name>Athemus (Athemellus) bimaculicollis</tp:taxon-name><comment><xref ref-type="bibr" rid="B23">Švihla 2005</xref>: 90, figs 38–41. syn. n.</comment></tp:nomenclature-citation><tp:nomenclature-citation><tp:taxon-name>Lycocerus inopaciceps</tp:taxon-name><comment>: <xref ref-type="bibr" rid="B8">Kazantsev and Brancucci 2007</xref>: 250.</comment></tp:nomenclature-citation></tp:nomenclature-citation-list></tp:nomenclature><tp:treatment-sec sec-type="Type material examined"><title>Type material examined.</title><p><italic><tp:taxon-name>Cantharis inopaciceps</tp:taxon-name></italic>: Lectotype ♀ (MNHN): [p]“Szetschwan \ Kwanhsien \ Exp. Stözner”, [h]“Thibet”, [h]“Cantharis \ inopaciceps \ n. sp.”, [h] “Athemellus ?”, [p]“LECTOTYPUS”.</p><p><italic><tp:taxon-name>Athemus (Athemellus) bimaculicollis</tp:taxon-name></italic>: Holotype ♂ (NMPC): [p]“CHINA-SHAANXI \ Lueyang \ 23.6−26.6.2004 \ leg. E. Kučera”, [p]“HOLOTYPUS \ Athemus \ (Athemellus) \ bimaculicollis sp. nov.\ V. Švihla det. 2005”. Paratype: 1♀ (NMPC): same data.</p></tp:treatment-sec><tp:treatment-sec sec-type="Additional material examined"><title>Additional material examined.</title><p>CHINA: Shaanxi: 1♂, 1♀ (HBUM): Liuba, 10.−12.VI.2005, leg. Yi-Bin Ba; 1♂, 1♀ (HBUM): Liuba, Miaotaizi, 14.−15.VI.2005, leg. Yi-Bin Ba; 1♂, 4♀♀ (HBUM): Fengxian, Heigou, 13.VI.2005, leg. Yi-Bin Ba; 3♀♀ (HBUM): Liuba, Zaomulan, 11.VI.2005, leg. Yi-Bin Ba.</p></tp:treatment-sec><tp:treatment-sec sec-type="Distribution"><title>Distribution.</title><p>China (Shaanxi, Sichuan).</p></tp:treatment-sec><tp:treatment-sec sec-type="Remarks"><title>Remarks.</title><p><italic><tp:taxon-name>Athemus (Athemellus) bimaculicollis</tp:taxon-name></italic> Švihla, 2005, which was omitted in the catalogue by <xref ref-type="bibr" rid="B8">Kazantsev and Brancucci (2007)</xref>, is considered to be a junior synonym of <italic><tp:taxon-name>Lycocerus inopaciceps</tp:taxon-name></italic> (Pic, 1926), because we could not find any difference between their holotypes in the morphology including body size and coloration, tarsal claws and abdominal sternite VIII of female.</p></tp:treatment-sec><tp:treatment-sec><!--Section generated to contain objects referenced in tp:taxon-treatment.--><fig id="F2" position="float" orientation="portrait"><label>Figures 10–15.</label><caption><p>Habitus, dorsal view <bold>10</bold> Lectotypeof <italic><tp:taxon-name>Telephorus confossicollis</tp:taxon-name></italic> Fairmaire, 1891 <bold>11</bold> Holotypeof <italic><tp:taxon-name>Athemus</tp:taxon-name></italic> (s.str.) <italic>multiimpressus</italic> Wittmer, 1997 <bold>12</bold> Lectotypeof <italic><tp:taxon-name>Cantharis inopaciceps</tp:taxon-name></italic> Pic, 1926 <bold>13</bold> Holotypeof <italic><tp:taxon-name>Athemus (Athemellus) bimaculicollis</tp:taxon-name></italic> Švihla, 2005 <bold>14</bold> Holotypeof <italic><tp:taxon-name>Cantharis rufonotaticeps</tp:taxon-name></italic> Pic, 1921 <bold>15</bold> Holotypeof <italic><tp:taxon-name>Cantharis brunneonotaticeps</tp:taxon-name></italic> Pic, 1922. <bold>10–11, 13</bold> male <bold>12, 14–15</bold> female.</p></caption><graphic xmlns:xlink="http://www.w3.org/1999/xlink" xlink:href="ZooKeys-340-001-g002.jpg" position="float" orientation="portrait" xlink:type="simple"/></fig></tp:treatment-sec><ref-list><ref id="B16"><mixed-citation xmlns:xlink="http://www.w3.org/1999/xlink" xlink:type="simple"><person-group><name name-style="western"><surname>Pic</surname><given-names>M</given-names></name></person-group> (<year>1926b</year>) <article-title>Sept coléoptères exotiques nouveaux.</article-title><source>Bulletin de la Société Entomologique de France</source><volume>1926</volume>: <fpage>153</fpage>-<lpage>155</lpage>.</mixed-citation></ref><ref id="B27"><mixed-citation xmlns:xlink="http://www.w3.org/1999/xlink" xlink:type="simple"><person-group><name name-style="western"><surname>Wittmer</surname><given-names>W</given-names></name></person-group> (<year>1961</year>) <article-title>Synonymische und systematische Notizen über Malacodermata (Col.).</article-title><source>Entomologischen Arbeiten aus dem Museum G. Frey</source><volume>12</volume>(<issue>2</issue>): <fpage>362</fpage>-<lpage>364</lpage>.</mixed-citation></ref><ref id="B33"><mixed-citation xmlns:xlink="http://www.w3.org/1999/xlink" xlink:type="simple"><person-group><name name-style="western"><surname>Wittmer</surname><given-names>W</given-names></name></person-group> (<year>1983a</year>) <article-title>Beitrag zur einer Revision der Gattung <italic>Themus</italic> Motsch. Coleoptera: Cantharidae.</article-title><source>Entomologischen Arbeiten aus dem Museum G. Frey</source><volume>31–32</volume>: <fpage>189</fpage>–<lpage>239</lpage>.</mixed-citation></ref><ref id="B23"><mixed-citation xmlns:xlink="http://www.w3.org/1999/xlink" xlink:type="simple"><person-group><name name-style="western"><surname>Švihla</surname><given-names>V</given-names></name></person-group> (<year>2005</year>) <article-title>New taxa of the subfamily Cantharinae (Coleoptera: Cantharidae) from south-eastern Asia with notes on other species II.</article-title><source>Acta Entomologica Musei Nationalis Pragae</source><volume>45</volume>: <fpage>71</fpage>-<lpage>110</lpage>.</mixed-citation></ref><ref id="B8"><mixed-citation xmlns:xlink="http://www.w3.org/1999/xlink" xlink:type="simple"><person-group><name name-style="western"><surname>Kazantsev</surname><given-names>SV</given-names></name><name name-style="western"><surname>Brancucci</surname><given-names>M</given-names></name></person-group> (<year>2007</year>) <article-title>Cantharidae.</article-title> In: <person-group><name name-style="western"><surname>Löbl</surname><given-names>I</given-names></name><name name-style="western"><surname>Smetana</surname><given-names>A</given-names></name></person-group> (<role>Eds</role>) <issue-title>Catalogue of Palaearctic Coleoptera</issue-title>, Vol. <volume>4</volume>. <publisher-name>Apollo Books</publisher-name>, <publisher-loc>Stenstrup</publisher-loc>, <fpage>234</fpage>-<lpage>298</lpage>.</mixed-citation></ref></ref-list></tp:taxon-treatment>
