# Supplementary material for: Taxonomic and nomenclatural notes on the genera Themus Motschulsky and Lycocerus Gorham (Coleoptera, Cantharidae)
Source: Zookeys. 2013 Oct 4;(340):1–19. doi: 10.3897/zookeys.340.5470 (PMC3800796; doi:10.3897/zookeys.340.5470)
Supplement: XML Treatment for Lycocerus nigratus [file zookeys.340.5470-treatment13.xml]

<!DOCTYPE tp:taxon-treatment
  PUBLIC "-//TaxonX//DTD Taxonomic Treatment Publishing DTD v0 20100105//EN" "tax-treatment-NSO.dtd">
<tp:taxon-treatment xmlns:tp="http://www.plazi.org/taxpub"><tp:treatment-meta><mixed-citation publication-type="journal"><person-group><name><surname>Yang</surname><given-names>Yuxia</given-names></name><name><surname>Kopetz</surname><given-names>Andreas</given-names></name><name><surname>Yang</surname><given-names>Xingke</given-names></name></person-group><article-title>Taxonomic and nomenclatural notes on the genera <italic>Themus</italic> Motschulsky and <italic>Lycocerus</italic> Gorham (Coleoptera, Cantharidae)</article-title><source>Zookeys</source><day>4</day><month>10</month><year>2013</year><volume>2013</volume><issue>340</issue><fpage>1</fpage><lpage>19</lpage><pub-id pub-id-type="doi">10.3897/zookeys.340.5470</pub-id></mixed-citation></tp:treatment-meta><tp:nomenclature><tp:taxon-name>
                        <tp:taxon-name-part taxon-name-part-type="genus">Lycocerus</tp:taxon-name-part>
                        <tp:taxon-name-part taxon-name-part-type="species">nigratus</tp:taxon-name-part>
                    </tp:taxon-name><tp:taxon-authority>Y. Yang &amp; X. Yang</tp:taxon-authority><tp:taxon-status xmlns:xlink="http://www.w3.org/1999/xlink" xlink:type="simple">nom. n.</tp:taxon-status><tp:nomenclature-citation-list><tp:nomenclature-citation><tp:taxon-name>Podabrinus nigricolor</tp:taxon-name><comment><xref ref-type="bibr" rid="B26">Wittmer 1951</xref>: 99.</comment></tp:nomenclature-citation><tp:nomenclature-citation><tp:taxon-name>Pseudoabsidia nigricolor</tp:taxon-name><comment>: <xref ref-type="bibr" rid="B28">Wittmer 1969</xref>: 128.</comment></tp:nomenclature-citation><tp:nomenclature-citation><tp:taxon-name>Athemellus nigricolor</tp:taxon-name><comment>: <xref ref-type="bibr" rid="B30">Wittmer 1972b</xref>: 124.</comment></tp:nomenclature-citation><tp:nomenclature-citation><tp:taxon-name>Lycocerus nigricolor</tp:taxon-name><comment>: <xref ref-type="bibr" rid="B8">Kazantsev and Brancucci 2007</xref>: 252. [Secondary homonym, preoccupied by <italic><tp:taxon-name>Lycocerus nigricolor</tp:taxon-name></italic> (Pic, 1938).]</comment></tp:nomenclature-citation></tp:nomenclature-citation-list></tp:nomenclature><tp:treatment-sec sec-type="Distribution"><title>Distribution.</title><p>China (Fujian).</p></tp:treatment-sec><tp:treatment-sec sec-type="Etymology"><title>Etymology.</title><p>The new specific name is derived from Latin word “<italic>niger</italic>” = black, a reference to its black body coloration, as the same meaning as its original name.</p></tp:treatment-sec><tp:treatment-sec sec-type="Remarks"><title>Remarks.</title><p>This species was originally described in <italic><tp:taxon-name>Podabrinus</tp:taxon-name></italic>, its original name is a junior secondary homonym of <italic><tp:taxon-name>Lycocerus nigricolor</tp:taxon-name></italic> (Pic, 1938) (originally in <italic><tp:taxon-name>Athemus</tp:taxon-name></italic>, located in Malaya), so it was replaced by <italic><tp:taxon-name>Lycocerus nigeratus</tp:taxon-name></italic> nom. n. (ICZN, 4<sup>th</sup>, article 57.3.1).</p><!--PageBreak--></tp:treatment-sec><ref-list><ref id="B26"><mixed-citation xmlns:xlink="http://www.w3.org/1999/xlink" xlink:type="simple"><person-group><name name-style="western"><surname>Wittmer</surname><given-names>W</given-names></name></person-group> (<year>1951</year>) <article-title>Neue Cantharidae aus Herrn Joh. Klapperichs’ Südchina Ausbeute (14. Beitrag zur Kenntnis der palaearktischen Malacodermata Col.).</article-title><source>Entomologische Blätter für Biologie und Systematik der Käfer</source><volume>47</volume>: <fpage>96</fpage>-<lpage>103</lpage>.</mixed-citation></ref><ref id="B28"><mixed-citation xmlns:xlink="http://www.w3.org/1999/xlink" xlink:type="simple"><person-group><name name-style="western"><surname>Wittmer</surname><given-names>W</given-names></name></person-group> (<year>1969</year>) <article-title>Synonymische und systematische Notizen über Coleopteren.</article-title><source>Mitteilungen der Schweizerischen Entomologischen Gesellschaft</source><volume>42</volume>(<issue>1-2</issue>): <fpage>126</fpage>-<lpage>134</lpage>.</mixed-citation></ref><ref id="B30"><mixed-citation xmlns:xlink="http://www.w3.org/1999/xlink" xlink:type="simple"><person-group><name name-style="western"><surname>Wittmer</surname><given-names>W</given-names></name></person-group> (<year>1972b</year>) <article-title>Beitrag zur Kenntnis der palaearktischen Cantharidae und Malachiidae (Col.).</article-title><source>Entomologische Arbeiten aus dem Museum G. Frey</source><volume>23</volume>: <fpage>122</fpage>-<lpage>141</lpage>.</mixed-citation></ref><ref id="B8"><mixed-citation xmlns:xlink="http://www.w3.org/1999/xlink" xlink:type="simple"><person-group><name name-style="western"><surname>Kazantsev</surname><given-names>SV</given-names></name><name name-style="western"><surname>Brancucci</surname><given-names>M</given-names></name></person-group> (<year>2007</year>) <article-title>Cantharidae.</article-title> In: <person-group><name name-style="western"><surname>Löbl</surname><given-names>I</given-names></name><name name-style="western"><surname>Smetana</surname><given-names>A</given-names></name></person-group> (<role>Eds</role>) <issue-title>Catalogue of Palaearctic Coleoptera</issue-title>, Vol. <volume>4</volume>. <publisher-name>Apollo Books</publisher-name>, <publisher-loc>Stenstrup</publisher-loc>, <fpage>234</fpage>-<lpage>298</lpage>.</mixed-citation></ref></ref-list></tp:taxon-treatment>
