# Supplementary material for: Taxonomic and nomenclatural notes on the genera Themus Motschulsky and Lycocerus Gorham (Coleoptera, Cantharidae)
Source: Zookeys. 2013 Oct 4;(340):1–19. doi: 10.3897/zookeys.340.5470 (PMC3800796; doi:10.3897/zookeys.340.5470)
Supplement: XML Treatment for Lycocerus plebejus [file zookeys.340.5470-treatment14.xml]

<!DOCTYPE tp:taxon-treatment
  PUBLIC "-//TaxonX//DTD Taxonomic Treatment Publishing DTD v0 20100105//EN" "tax-treatment-NSO.dtd">
<tp:taxon-treatment xmlns:tp="http://www.plazi.org/taxpub"><tp:treatment-meta><mixed-citation publication-type="journal"><person-group><name><surname>Yang</surname><given-names>Yuxia</given-names></name><name><surname>Kopetz</surname><given-names>Andreas</given-names></name><name><surname>Yang</surname><given-names>Xingke</given-names></name></person-group><article-title>Taxonomic and nomenclatural notes on the genera <italic>Themus</italic> Motschulsky and <italic>Lycocerus</italic> Gorham (Coleoptera, Cantharidae)</article-title><source>Zookeys</source><day>4</day><month>10</month><year>2013</year><volume>2013</volume><issue>340</issue><fpage>1</fpage><lpage>19</lpage><pub-id pub-id-type="doi">10.3897/zookeys.340.5470</pub-id></mixed-citation></tp:treatment-meta><tp:nomenclature><tp:taxon-name>
                        <tp:taxon-name-part taxon-name-part-type="genus">Lycocerus</tp:taxon-name-part>
                        <tp:taxon-name-part taxon-name-part-type="species">plebejus</tp:taxon-name-part>
                        <object-id xmlns:xlink="http://www.w3.org/1999/xlink" xlink:type="simple">http://species-id.net/wiki/Lycocerus_plebejus</object-id>
                    </tp:taxon-name><tp:taxon-authority>(Kiesenwetter, 1874)</tp:taxon-authority><xref ref-type="fig" rid="F2">Figs 14−15</xref><tp:nomenclature-citation-list><tp:nomenclature-citation><tp:taxon-name>Cantharis plebeja</tp:taxon-name><comment><xref ref-type="bibr" rid="B9">Kiesenwetter 1874</xref>: 278.</comment></tp:nomenclature-citation><tp:nomenclature-citation><tp:taxon-name>Lycocerus plebejus</tp:taxon-name><comment>: <xref ref-type="bibr" rid="B10">Okushima 2005</xref>: 114–116, figs 11e, 12g, 14e, 32, 90.</comment></tp:nomenclature-citation><tp:nomenclature-citation><tp:taxon-name>Cantharis rufonotaticeps</tp:taxon-name><comment><xref ref-type="bibr" rid="B13">Pic 1921</xref>: 29. syn. n.</comment></tp:nomenclature-citation><tp:nomenclature-citation><tp:taxon-name>Cantharis brunneonotaticeps</tp:taxon-name><comment><xref ref-type="bibr" rid="B14">Pic 1922</xref>: 32.</comment></tp:nomenclature-citation><tp:nomenclature-citation><tp:taxon-name>Athemus brunneonotaticeps</tp:taxon-name><comment>: <xref ref-type="bibr" rid="B35">Wittmer 1995</xref>: 268, fig. 199.</comment></tp:nomenclature-citation><tp:nomenclature-citation><tp:taxon-name>Lycocerus brunneonotaticeps</tp:taxon-name><comment>: <xref ref-type="bibr" rid="B8">Kazantsev and Brancucci 2007</xref>: 249. syn. n.</comment></tp:nomenclature-citation></tp:nomenclature-citation-list></tp:nomenclature><tp:treatment-sec sec-type="Type material examined"><title>Type material examined.</title><p><italic><tp:taxon-name>Cantharis rufonotaticeps</tp:taxon-name></italic>: Holotype ♀ (MNHN): [p]“Kiautschau \ China”, [h]“rufonotaticeps \ n. sp.”, [p]“HOLOTYPUS”.</p><p><italic><tp:taxon-name>Cantharis brunneonotaticeps</tp:taxon-name></italic>: Holotype ♀ (MNHN): [p]“Kiautschau \ China”, [h]“brunneonotaticeps \ n. sp.”, [h]“Athemus? \ brunneonotaticeps \ (Pic) \ det. W. Wittmer”, [p]“HOLOTYPUS”.</p></tp:treatment-sec><tp:treatment-sec sec-type="Additional material examined"><title>Additional material examined.</title><p>CHINA: Shanghai: 1♂ (NHMB): “China, Kiangsu Prov., Shanghai, 15.IV.1932, A. Bavio coll.”; 1♂, 1♀ (IZAS): “China, Kiangsu Prov., Shanghai, Zi-ka-wei, 20.IV.1924”. Jiangxi: 1♀ (MNHN): “Süd-China, Pingshiang, Dr. Kreyenberg”. Fujian: 1♂ (NHMB): “Fukien, Chungan, Bohea Hill, 15.III.1940, coll. T. C. Maa”; 1♀ (NHMB): same data, 16.III.1940; 1♂, 1♀ (NHMB): same data, 29.III.1940; 1♂ (NHMB): “Fukien, Shaowu, Shuipeikai, 3.IV.1942, coll. T. C. Maa”; 1♂ (NHMB): “Fukien, Shaowu, Kuhsienkai, IV.1944, coll. T. C. Maa”; 1♀ (NHMB): “Fukien, Chungan, Kuatun, IV.1942, coll. T. C. Maa”; 1♂ (IZAS): Shaowu, Chengguan, 150−220m, 19.IV.1960, leg. Cheng-Lin Ma; 1♀ (IZAS): same locality, 160−210m, 17.III.1960, leg. Yong Zuo; 1♀ (IZAS): same locality, 150−190m, 18.III.1960, leg. Yong Zuo. Guangxi: 1♂ (IZAS): Guilin, Liangfeng, 17.III.1952; 1♀ (IZAS): same locality, 26.III.1952. Sichuan: 1♀ (IZAS): Mt. Emei, Baoguosi, 550−750m, 7.IV.1957, leg. Ke-Ren Huang; 1♂ (IZAS): same locality, 12.IV.1957, leg. You-Cai Yu; 1♀ (IZAS): same data, 19.IV.1957; 1♀ (IZAS): same data, 3.IV.1957.</p></tp:treatment-sec><tp:treatment-sec sec-type="Distribution"><title>Distribution.</title><p>China (Shandong, Shanghai, Jiangxi, Fujian, Guangxi, Sichuan).</p></tp:treatment-sec><tp:treatment-sec sec-type="Remarks"><title>Remarks.</title><p>Having examined the holotypes of <italic><tp:taxon-name>Cantharis rufonotaticeps</tp:taxon-name></italic> Pic, 1921 and <italic><tp:taxon-name>Lycocerus brunneonotaticeps</tp:taxon-name></italic> (Pic, 1922) (originally in <italic><tp:taxon-name>Cantharis</tp:taxon-name></italic>), as well as a large series of additional specimens including both sexes, we were unable to find differences justifying their separation, although some variation in the coloration of head and elytra, which has led us to consider all the examined specimens of both nominal species to be conspecific. Furthermore, we discovered that their characters are consistent with the redescription and illustrations of <italic><tp:taxon-name>Lycocerus plebejus</tp:taxon-name></italic> (Kiesenwetter, 1874) provided by <xref ref-type="bibr" rid="B10">Okushima (2005)</xref>. Consequently, we synonymized <italic><tp:taxon-name>Cantharis rufonotaticeps</tp:taxon-name></italic> and <italic><tp:taxon-name>Lycocerus brunneonotaticeps</tp:taxon-name></italic> under <italic><tp:taxon-name>Lycocerus plebejus</tp:taxon-name></italic>, whichconfirmed Okushima’s presum that the latter occurs in China but Japan.</p><!--PageBreak--></tp:treatment-sec><tp:treatment-sec><!--Section generated to contain objects referenced in tp:taxon-treatment.--><fig id="F2" position="float" orientation="portrait"><label>Figures 10–15.</label><caption><p>Habitus, dorsal view <bold>10</bold> Lectotypeof <italic><tp:taxon-name>Telephorus confossicollis</tp:taxon-name></italic> Fairmaire, 1891 <bold>11</bold> Holotypeof <italic><tp:taxon-name>Athemus</tp:taxon-name></italic> (s.str.) <italic>multiimpressus</italic> Wittmer, 1997 <bold>12</bold> Lectotypeof <italic><tp:taxon-name>Cantharis inopaciceps</tp:taxon-name></italic> Pic, 1926 <bold>13</bold> Holotypeof <italic><tp:taxon-name>Athemus (Athemellus) bimaculicollis</tp:taxon-name></italic> Švihla, 2005 <bold>14</bold> Holotypeof <italic><tp:taxon-name>Cantharis rufonotaticeps</tp:taxon-name></italic> Pic, 1921 <bold>15</bold> Holotypeof <italic><tp:taxon-name>Cantharis brunneonotaticeps</tp:taxon-name></italic> Pic, 1922. <bold>10–11, 13</bold> male <bold>12, 14–15</bold> female.</p></caption><graphic xmlns:xlink="http://www.w3.org/1999/xlink" xlink:href="ZooKeys-340-001-g002.jpg" position="float" orientation="portrait" xlink:type="simple"/></fig></tp:treatment-sec><ref-list><ref id="B9"><mixed-citation xmlns:xlink="http://www.w3.org/1999/xlink" xlink:type="simple"><person-group><name name-style="western"><surname>Kiesenwetter</surname><given-names>EAH</given-names></name></person-group> (<year>1874</year>) <article-title>Die Malacodermen Japans nach dem Ergebnisse der Sammlungen des Herrn G. Lewis während der Jahre 1869-1871.</article-title><source>Berliner Entomologische Zeitschrift</source><volume>18</volume>: <fpage>241</fpage>-<lpage>288</lpage>. doi: <ext-link ext-link-type="uri" xlink:href="http://dx.doi.org/10.1002/mmnd.18740180302" xlink:type="simple">10.1002/mmnd.18740180302</ext-link></mixed-citation></ref><ref id="B10"><mixed-citation xmlns:xlink="http://www.w3.org/1999/xlink" xlink:type="simple"><person-group><name name-style="western"><surname>Okushima</surname><given-names>Y</given-names></name></person-group> (<year>2005</year>) <article-title>A taxonomic study on the genus <italic>Lycocerus</italic> (Coleoptera, Cantharidae) from Japan, with zoogeographical considerations.</article-title><source>Japanese Journal of Systematic Entomology, Monographic Series</source><volume>2</volume>: <fpage>1</fpage>-<lpage>383</lpage>.</mixed-citation></ref><ref id="B13"><mixed-citation xmlns:xlink="http://www.w3.org/1999/xlink" xlink:type="simple"><person-group><name name-style="western"><surname>Pic</surname><given-names>M</given-names></name></person-group> (<year>1921</year>) <article-title>Nouveautés diverses.</article-title><source>Mélanges Exotico-Entomologiques</source><volume>33</volume>: <fpage>1</fpage>-<lpage>32</lpage>.</mixed-citation></ref><ref id="B14"><mixed-citation xmlns:xlink="http://www.w3.org/1999/xlink" xlink:type="simple"><person-group><name name-style="western"><surname>Pic</surname><given-names>M</given-names></name></person-group> (<year>1922</year>) <article-title>Nouveautés diverses.</article-title><source>Mélanges Exotico-Entomologiques</source><volume>36</volume>: <fpage>1</fpage>-<lpage>32</lpage>.</mixed-citation></ref><ref id="B35"><mixed-citation xmlns:xlink="http://www.w3.org/1999/xlink" xlink:type="simple"><person-group><name name-style="western"><surname>Wittmer</surname><given-names>W</given-names></name></person-group> (<year>1995</year>) <article-title>Zur Kenntnis Gattung <italic>Athemus</italic> Lewis (Col. Cantharidae).</article-title><source>Entomologica Basiliensia</source><volume>18</volume>: <fpage>171</fpage>-<lpage>286</lpage>.</mixed-citation></ref><ref id="B8"><mixed-citation xmlns:xlink="http://www.w3.org/1999/xlink" xlink:type="simple"><person-group><name name-style="western"><surname>Kazantsev</surname><given-names>SV</given-names></name><name name-style="western"><surname>Brancucci</surname><given-names>M</given-names></name></person-group> (<year>2007</year>) <article-title>Cantharidae.</article-title> In: <person-group><name name-style="western"><surname>Löbl</surname><given-names>I</given-names></name><name name-style="western"><surname>Smetana</surname><given-names>A</given-names></name></person-group> (<role>Eds</role>) <issue-title>Catalogue of Palaearctic Coleoptera</issue-title>, Vol. <volume>4</volume>. <publisher-name>Apollo Books</publisher-name>, <publisher-loc>Stenstrup</publisher-loc>, <fpage>234</fpage>-<lpage>298</lpage>.</mixed-citation></ref></ref-list></tp:taxon-treatment>
