# Supplementary material for: Taxonomic and nomenclatural notes on the genera Themus Motschulsky and Lycocerus Gorham (Coleoptera, Cantharidae)
Source: Zookeys. 2013 Oct 4;(340):1–19. doi: 10.3897/zookeys.340.5470 (PMC3800796; doi:10.3897/zookeys.340.5470)
Supplement: XML Treatment for Lycocerus swampingatus [file zookeys.340.5470-treatment15.xml]

<!DOCTYPE tp:taxon-treatment
  PUBLIC "-//TaxonX//DTD Taxonomic Treatment Publishing DTD v0 20100105//EN" "tax-treatment-NSO.dtd">
<tp:taxon-treatment xmlns:tp="http://www.plazi.org/taxpub"><tp:treatment-meta><mixed-citation publication-type="journal"><person-group><name><surname>Yang</surname><given-names>Yuxia</given-names></name><name><surname>Kopetz</surname><given-names>Andreas</given-names></name><name><surname>Yang</surname><given-names>Xingke</given-names></name></person-group><article-title>Taxonomic and nomenclatural notes on the genera <italic>Themus</italic> Motschulsky and <italic>Lycocerus</italic> Gorham (Coleoptera, Cantharidae)</article-title><source>Zookeys</source><day>4</day><month>10</month><year>2013</year><volume>2013</volume><issue>340</issue><fpage>1</fpage><lpage>19</lpage><pub-id pub-id-type="doi">10.3897/zookeys.340.5470</pub-id></mixed-citation></tp:treatment-meta><tp:nomenclature><tp:taxon-name>
                        <tp:taxon-name-part taxon-name-part-type="genus">Lycocerus</tp:taxon-name-part>
                        <tp:taxon-name-part taxon-name-part-type="species">swampingatus</tp:taxon-name-part>
                        <object-id xmlns:xlink="http://www.w3.org/1999/xlink" xlink:type="simple">http://species-id.net/wiki/Lycocerus_swampingatus</object-id>
                    </tp:taxon-name><tp:taxon-authority>(Pic, 1916)</tp:taxon-authority><tp:taxon-status xmlns:xlink="http://www.w3.org/1999/xlink" xlink:type="simple">comb. n.</tp:taxon-status><xref ref-type="fig" rid="F3">Figs 19−21</xref><tp:nomenclature-citation-list><tp:nomenclature-citation><tp:taxon-name>Cantharis swampingata</tp:taxon-name><comment><xref ref-type="bibr" rid="B12">Pic 1916</xref>: 4.</comment></tp:nomenclature-citation></tp:nomenclature-citation-list></tp:nomenclature><tp:treatment-sec sec-type="Type material examined"><title>Type material examined.</title><p><italic><tp:taxon-name>Cantharis swampingata</tp:taxon-name></italic>: Holotype ♂ (MNHN): [p]“Swamping \ China”, [h]“swampingata \ Pic”, [h]“n. sp.”, [h]“Lycocerus \ swampingatus(Pic) \ det. Y. X. Yang, 2009”, [p]“HOLOTYPUS”.</p><!--PageBreak--></tp:treatment-sec><tp:treatment-sec sec-type="Distribution"><title>Distribution.</title><p>China (Sichuan).</p></tp:treatment-sec><tp:treatment-sec sec-type="Remarks"><title>Remarks.</title><p>The type specimen of this species was damaged seriously, lacking the abdomen, thorax, all legs, one elytron and part of head, but its aedeagus has been kept well, of which dorsal plates of parameres are separated (<xref ref-type="fig" rid="F3">Figs 19−21</xref>), which is a diagnostic character of <italic><tp:taxon-name>Lycocerus</tp:taxon-name></italic> (Okushima, 2005). This species is similar to <italic><tp:taxon-name>Lycocerus canthariformis</tp:taxon-name></italic> (Ishida, 1986) (located in Japan) in the pronotum, which is rounded, wider than long, lateral margins are arcuate and posterior angles rounded, but the aedeagus is differs from that of the latter. Also, it is related to <italic><tp:taxon-name>Lycocerus pubicollis</tp:taxon-name></italic> (Heyden, 1889) in the aedeagus, but obviously different from the latter in the pronotum. Consequently, we suggest the following new combination: <italic><tp:taxon-name>Lycocerus swampingatus</tp:taxon-name></italic> (Pic, 1916), comb. n.</p></tp:treatment-sec><tp:treatment-sec><!--Section generated to contain objects referenced in tp:taxon-treatment.--><fig id="F3" position="float" orientation="portrait"><label>Figures 16–23.</label><caption><p><bold>16-21</bold> Aedeagus (<bold>16, 19</bold> ventral view <bold>17, 20</bold> dorsal view <bold>18, 21</bold> lateral view) <bold>22–23</bold> female abdominal sternite VIII, ventral view <bold>16–18</bold> <italic><tp:taxon-name>Themus (Haplothemus) licenti</tp:taxon-name></italic> Pic, 1938 <bold>19–21, 23</bold> <italic><tp:taxon-name>Lycocerus dimidiaticrus</tp:taxon-name></italic> (Fairmaire, 1889) <bold>22</bold> <italic><tp:taxon-name>Themus (Haplothemus) coriaceipennis</tp:taxon-name></italic> (Fairmaire, 1889). Scale bars: 1 mm.</p></caption><graphic xmlns:xlink="http://www.w3.org/1999/xlink" xlink:href="ZooKeys-340-001-g003.jpg" position="float" orientation="portrait" xlink:type="simple"/></fig></tp:treatment-sec><ref-list><ref id="B12"><mixed-citation xmlns:xlink="http://www.w3.org/1999/xlink" xlink:type="simple"><person-group><name name-style="western"><surname>Pic</surname><given-names>M</given-names></name></person-group> (<year>1916</year>) <article-title>Diagnoses abrégées diverses.</article-title><source>Mélanges Exotico-Entomologiques</source><volume>21</volume>: <fpage>2</fpage>-<lpage>20</lpage>.</mixed-citation></ref></ref-list></tp:taxon-treatment>
